# Supplementary material for: The role of N-glycosylation in spike antigenicity for the SARS-CoV-2 gamma variant
Source: Glycobiology. 2023 Dec 4;34(2):cwad097. doi: 10.1093/glycob/cwad097 (PMC10969516; doi:10.1093/glycob/cwad097)
Supplement: Supplementary_Table_I_N-linked_Occupancy_cwad097 [file supplementary_table_i_n-linked_occupancy_cwad097.xlsx]

## Sheet: Table I. Occupancy 
Supplementary Table I. Occupancy after PNGAse F digest in O18 water at N-linked sites N17, N20 and N188 in each protein construct.
	N17			N20			N188
Protein	R1	R2	R3	R1	R2	R3	R1	R2	R3
Wu-1	1	1	1	Not present			Not present
L18F/R190S	1	1	1				1	1	1
L18F	1	1	1				Not present
R190S	1	1	1				1	1	1
Gamma	0.13068	0.122188	0.16133	1	1	1	0.987968	1	1
L18F/T20N/R190S	0.105969	0.121663	0.124988	1	1	1	1	1	0.99232
L18F/T20N	0.104039	0.098277	0.097609	1	1	1	Not present
T20N/R190S	0.0642222	0.0651841	0.065171	1	1	1	1	1	1
T20N	0.040718	0	0.04242	1	1	1	Not present
