# Supplementary material for: The role of N-glycosylation in spike antigenicity for the SARS-CoV-2 gamma variant
Source: Glycobiology. 2023 Dec 4;34(2):cwad097. doi: 10.1093/glycob/cwad097 (PMC10969516; doi:10.1093/glycob/cwad097)
Supplement: Supplementary_Table_II_Byonic_Combined_Validated_Results_Batch_1_cwad097 [file supplementary_table_ii_byonic_combined_validated_results_batch_1_cwad097.xlsx]

## Sheet: Table II. Byonic Batch 1
Supplementary Table III. List of unique glycopeptides identified and validated from Byonic searches of all Batch 1 samples. Unique was defined using peptide sequence, precursor (m/z) and charge.
Query #:z	Protein Rank	Peptide < ProteinMetrics Confidential >	Glycans NHFAGNa	Modification Type(s)	Observed m/z	z	Observed (M+H)	Calc. mass (M+H)	Off-by-x error	Mass error (ppm)	Starting position	Cleavage	Score	Delta	Delta Mod	|Log Prob|	# of unique peptides	Protein Name	Protein DB number	Comment	Scan #	Scan Time	strip_seq	Combined for Skyline Quant
00343:3	1	.Q[-17.027]C[+71.037]VN[+1241.454]LTTR.T	HexNAc(3)Hex(3)Fuc(1)	C[+71], N[+1241], Q[-17]	743.991	3	2229.96	2229.94	0	7.9	1	NRagged	340.09	92.61	92.61	4.29	151	>>ClampSARS_CoV_190	1	sample=1 period=1 cycle=1092 experiment=5	sample=1 period=1 cycle=1092 experiment=5	12.3508	.QCVNLTTR.T	.Q[-17.027]C[+71.037]VN[+1241.454]LTTR.T_HexNAc(3)Hex(3)Fuc(1)_3
00464:3	1	.Q[-17.027]C[+71.037]VN[+1216.423]FTTR.T	HexNAc(2)Hex(5)	C[+71], N[+1216], Q[-17]	746.971	3	2238.9	2238.9	0	0.8	1	NRagged	200.85	67.01	67.01	3.02	165	>>ClampSARS_CoV_18_190	1	sample=1 period=1 cycle=1072 experiment=5	sample=1 period=1 cycle=1072 experiment=5	12.9125	.QCVNFTTR.T	.Q[-17.027]C[+71.037]VN[+1216.423]FTTR.T_HexNAc(2)Hex(5)_3
00165:3	1	.Q[-17.027]C[+71.037]VNLTN[+1241.454]R.T	HexNAc(3)Hex(3)Fuc(1)	C[+71], N[+1241], Q[-17]	748.32	3	2242.94	2242.94	0	2.9	1	NRagged	289.07	267.32	1.39	4.25	161	>>ClampSARS_CoV_20	1	sample=1 period=1 cycle=1060 experiment=3	sample=1 period=1 cycle=1060 experiment=3	11.4329	.QCVNLTNR.T	.Q[-17.027]C[+71.037]VNLTN[+1241.454]R.T_HexNAc(3)Hex(3)Fuc(1)_3
00400:3	1	.Q[-17.027]C[+71.037]VN[+1241.454]FTTR.T	HexNAc(3)Hex(3)Fuc(1)	C[+71], N[+1241], Q[-17]	755.317	3	2263.94	2263.93	0	4.7	1	NRagged	409.4	204.52	204.52	5.38	151	>>ClampSARS_CoV_18_190	1	sample=1 period=1 cycle=1076 experiment=3	sample=1 period=1 cycle=1076 experiment=3	12.9577	.QCVNFTTR.T	.Q[-17.027]C[+71.037]VN[+1241.454]FTTR.T_HexNAc(3)Hex(3)Fuc(1)_3
00191:3	1	.Q[-17.027]C[+71.037]VNFTN[+1241.454]R.T	HexNAc(3)Hex(3)Fuc(1)	C[+71], N[+1241], Q[-17]	759.648	3	2276.93	2276.92	0	3.5	1	NRagged	254.18	153.76	4.87	4.17	127	>>ClampSARS_CoV_Variant	1	sample=1 period=1 cycle=1051 experiment=4	sample=1 period=1 cycle=1051 experiment=4	11.8056	.QCVNFTNR.T	.Q[-17.027]C[+71.037]VNFTN[+1241.454]R.T_HexNAc(3)Hex(3)Fuc(1)_3
00435:3	1	.Q[-17.027]C[+71.037]VN[+1444.534]LTTR.T	HexNAc(4)Hex(3)Fuc(1)	C[+71], N[+1445], Q[-17]	811.689	3	2433.05	2433.02	0	12.5	1	NRagged	328.1	216.91	216.91	5.36	219	>>ClampSARS_CoV_WT	1	sample=1 period=1 cycle=1052 experiment=4	sample=1 period=1 cycle=1052 experiment=4	12.15	.QCVNLTTR.T	.Q[-17.027]C[+71.037]VN[+1444.534]LTTR.T_HexNAc(4)Hex(3)Fuc(1)_3
00160:3	1	.Q[-17.027]C[+71.037]VNLTN[+1444.534]R.T	HexNAc(4)Hex(3)Fuc(1)	C[+71], N[+1445], Q[-17]	816.006	3	2446	2446.02	0	-6	1	NRagged	317.87	204.52	35.13	3.75	115	>>ClampSARS_CoV_20_190	1	sample=1 period=1 cycle=1012 experiment=3	sample=1 period=1 cycle=1012 experiment=3	11.2196	.QCVNLTNR.T	.Q[-17.027]C[+71.037]VNLTN[+1444.534]R.T_HexNAc(4)Hex(3)Fuc(1)_3
00488:3	1	.Q[-17.027]C[+71.037]VN[+1444.534]FTTR.T	HexNAc(4)Hex(3)Fuc(1)	C[+71], N[+1445], Q[-17]	823.008	3	2467.01	2467.01	0	1	1	NRagged	314.52	118.43	118.43	3.51	184	>>ClampSARS_CoV_18_190	1	sample=1 period=1 cycle=1075 experiment=5	sample=1 period=1 cycle=1075 experiment=5	12.8653	.QCVNFTTR.T	.Q[-17.027]C[+71.037]VN[+1444.534]FTTR.T_HexNAc(4)Hex(3)Fuc(1)_3
00163:3	1	.Q[-17.027]C[+71.037]VNFTN[+1444.534]R.T	HexNAc(4)Hex(3)Fuc(1)	C[+71], N[+1445], Q[-17]	827.338	3	2480	2480	0	-0.7	1	NRagged	340.28	161.44	10.06	4.64	127	>>ClampSARS_CoV_Variant	1	sample=1 period=1 cycle=1045 experiment=3	sample=1 period=1 cycle=1045 experiment=3	11.6324	.QCVNFTNR.T	.Q[-17.027]C[+71.037]VNFTN[+1444.534]R.T_HexNAc(4)Hex(3)Fuc(1)_3
00459:3	1	.Q[-17.027]C[+71.037]VN[+1606.587]FTTR.T	HexNAc(4)Hex(4)Fuc(1)	C[+71], N[+1607], Q[-17]	877.024	3	2629.06	2629.06	0	0.4	1	NRagged	132.73	22.45	22.45	2.01	165	>>ClampSARS_CoV_18_190	1	sample=1 period=1 cycle=1071 experiment=9	sample=1 period=1 cycle=1071 experiment=9	12.8917	.QCVNFTTR.T	.Q[-17.027]C[+71.037]VN[+1606.587]FTTR.T_HexNAc(4)Hex(4)Fuc(1)_3
00295:3	1	.Q[-17.027]C[+71.037]VN[+1647.613]LTTR.T	HexNAc(5)Hex(3)Fuc(1)	C[+71], N[+1648], Q[-17]	879.373	3	2636.1	2636.1	0	0.8	1	NRagged	289.91	97.05	97.05	3.67	151	>>ClampSARS_CoV_190	1	sample=1 period=1 cycle=1087 experiment=9	sample=1 period=1 cycle=1087 experiment=9	12.2114	.QCVNLTTR.T	.Q[-17.027]C[+71.037]VN[+1647.613]LTTR.T_HexNAc(5)Hex(3)Fuc(1)_3
00151:3	1	.Q[-17.027]C[+71.037]VNLTN[+1647.613]R.T	HexNAc(5)Hex(3)Fuc(1)	C[+71], N[+1648], Q[-17]	883.708	3	2649.11	2649.1	0	5.1	1	NRagged	321.97	260.66	18.7	4.19	161	>>ClampSARS_CoV_20	1	sample=1 period=1 cycle=1056 experiment=6	sample=1 period=1 cycle=1056 experiment=6	11.317	.QCVNLTNR.T	.Q[-17.027]C[+71.037]VNLTN[+1647.613]R.T_HexNAc(5)Hex(3)Fuc(1)_3
00470:3	1	.Q[-17.027]C[+71.037]VN[+1647.613]FTTR.T	HexNAc(5)Hex(3)Fuc(1)	C[+71], N[+1648], Q[-17]	890.701	3	2670.09	2670.09	0	0.4	1	NRagged	286.4	153.35	153.35	3.87	184	>>ClampSARS_CoV_18_190	1	sample=1 period=1 cycle=1072 experiment=8	sample=1 period=1 cycle=1072 experiment=8	12.7841	.QCVNFTTR.T	.Q[-17.027]C[+71.037]VN[+1647.613]FTTR.T_HexNAc(5)Hex(3)Fuc(1)_3
00160:3	1	.Q[-17.027]C[+71.037]VNFTN[+1647.613]R.T	HexNAc(5)Hex(3)Fuc(1)	C[+71], N[+1648], Q[-17]	895.035	3	2683.09	2683.08	0	3.4	1	NRagged	311.18	210.58	13.93	4.79	127	>>ClampSARS_CoV_Variant	1	sample=1 period=1 cycle=1043 experiment=4	sample=1 period=1 cycle=1043 experiment=4	11.5802	.QCVNFTNR.T	.Q[-17.027]C[+71.037]VNFTN[+1647.613]R.T_HexNAc(5)Hex(3)Fuc(1)_3
00855:3	1	.Q[-17.027]C[+71.037]VN[+1694.603]FTTR.T	HexNAc(3)Hex(4)Fuc(1)NeuAc(1)	C[+71], N[+1695], Q[-17]	906.359	3	2717.06	2717.08	0	5	1	NRagged	188.14	77.06	77.06	2.7	184	>>ClampSARS_CoV_18_190	1	sample=1 period=1 cycle=1152 experiment=9	sample=1 period=1 cycle=1152 experiment=9	15.0362	.QCVNFTTR.T	.Q[-17.027]C[+71.037]VN[+1694.603]FTTR.T_HexNAc(3)Hex(4)Fuc(1)NeuAc(1)_3
00439:3	1	.Q[-17.027]C[+71.037]VN[+1850.693]FTTR.T	HexNAc(6)Hex(3)Fuc(1)	C[+71], N[+1851], Q[-17]	958.393	3	2873.17	2873.16	0	0.1	1	NRagged	30	26.58	26.58	1.36	165	>>ClampSARS_CoV_18_190	1	sample=1 period=1 cycle=1068 experiment=8	sample=1 period=1 cycle=1068 experiment=8	12.8095	.QCVNFTTR.T	.Q[-17.027]C[+71.037]VN[+1850.693]FTTR.T_HexNAc(6)Hex(3)Fuc(1)_3
00159:3	1	.Q[-17.027]C[+71.037]VNFTN[+1850.693]R.T	HexNAc(6)Hex(3)Fuc(1)	C[+71], N[+1851], Q[-17]	962.728	3	2886.17	2886.16	0	3.3	1	NRagged	194.75	108.64	5.2	1.64	158	>>ClampSARS_CoV_18_20_190	1	sample=1 period=1 cycle=1085 experiment=7	sample=1 period=1 cycle=1085 experiment=7	11.7074	.QCVNFTNR.T	.Q[-17.027]C[+71.037]VNFTN[+1850.693]R.T_HexNAc(6)Hex(3)Fuc(1)_3
00683:3	1	.Q[-17.027]C[+71.037]VN[+1897.682]LTTR.T	HexNAc(4)Hex(4)Fuc(1)NeuAc(1)	C[+71], N[+1898], Q[-17]	962.732	3	2886.18	2886.17	0	4.2	1	NRagged	300.23	212.97	212.97	5.4	186	>>ClampSARS_CoV_WT	1	sample=1 period=1 cycle=1145 experiment=5	sample=1 period=1 cycle=1145 experiment=5	14.1434	.QCVNLTTR.T	.Q[-17.027]C[+71.037]VN[+1897.682]LTTR.T_HexNAc(4)Hex(4)Fuc(1)NeuAc(1)_3
00508:3	1	.Q[-17.027]C[+71.037]VN[+1897.682]FTTR.T	HexNAc(4)Hex(4)Fuc(1)NeuAc(1)	C[+71], N[+1898], Q[-17]	974.061	3	2920.17	2920.15	0	5.2	1	NRagged	275.71	148.52	148.52	2.96	100	>>ClampSARS_CoV_18	1	sample=1 period=1 cycle=1155 experiment=3	sample=1 period=1 cycle=1155 experiment=3	14.9523	.QCVNFTTR.T	.Q[-17.027]C[+71.037]VN[+1897.682]FTTR.T_HexNAc(4)Hex(4)Fuc(1)NeuAc(1)_3
00424:4	1	.Q[-17.027]C[+71.037]VNLTN[+1444.534]RTQLPPAYTNSFTR.G	HexNAc(4)Hex(3)Fuc(1)	C[+71], N[+1445], Q[-17]	981.45	4	3922.78	3922.75	0	5.9	1	NRagged	649.26	430.89	2.14	8.46	60	>>ClampSARS_CoV_20	1	sample=1 period=1 cycle=1487 experiment=3	sample=1 period=1 cycle=1487 experiment=3	19.2844	.QCVNLTNRTQLPPAYTNSFTR.G	.Q[-17.027]C[+71.037]VNLTN[+1444.534]RTQLPPAYTNSFTR.G_HexNAc(4)Hex(3)Fuc(1)_4
01220:4	1	.Q[-17.027]C[+71.037]VNFTN[+1444.534]RTQLPSAYTNSFTR.G	HexNAc(4)Hex(3)Fuc(1)	C[+71], N[+1445], Q[-17]	987.441	4	3946.74	3946.72	0	6.5	1	NRagged	567.37	396.21	5.31	9.15	127	>>ClampSARS_CoV_Variant	1	sample=1 period=1 cycle=1332 experiment=5	sample=1 period=1 cycle=1332 experiment=5	19.7842	.QCVNFTNRTQLPSAYTNSFTR.G	.Q[-17.027]C[+71.037]VNFTN[+1444.534]RTQLPSAYTNSFTR.G_HexNAc(4)Hex(3)Fuc(1)_4
00826:3	1	.Q[-17.027]C[+71.037]VN[+2059.735]LTTR.T	HexNAc(4)Hex(5)Fuc(1)NeuAc(1)	C[+71], N[+2060], Q[-17]	1016.75	3	3048.24	3048.22	0	5.2	1	NRagged	225.98	91.68	91.68	2.27	219	>>ClampSARS_CoV_WT	1	sample=1 period=1 cycle=1111 experiment=8	sample=1 period=1 cycle=1111 experiment=8	13.8283	.QCVNLTTR.T	.Q[-17.027]C[+71.037]VN[+2059.735]LTTR.T_HexNAc(4)Hex(5)Fuc(1)NeuAc(1)_3
00674:3	1	.Q[-17.027]C[+71.037]VN[+2100.761]LTTR.T	HexNAc(5)Hex(4)Fuc(1)NeuAc(1)	C[+71], N[+2101], Q[-17]	1030.43	3	3089.27	3089.25	0	6.1	1	NRagged	109.73	69.38	69.38	1.76	186	>>ClampSARS_CoV_WT	1	sample=1 period=1 cycle=1143 experiment=5	sample=1 period=1 cycle=1143 experiment=5	14.088	.QCVNLTTR.T	.Q[-17.027]C[+71.037]VN[+2100.761]LTTR.T_HexNAc(5)Hex(4)Fuc(1)NeuAc(1)_3
00442:4	1	.Q[-17.027]C[+71.037]VNLTN[+1647.613]RTQLPPAYTNSFTR.G	HexNAc(5)Hex(3)Fuc(1)	C[+71], N[+1648], Q[-17]	1032.22	4	4125.86	4125.83	0	6.5	1	NRagged	607.9	418.98	5.71	8.46	60	>>ClampSARS_CoV_20	1	sample=1 period=1 cycle=1500 experiment=3	sample=1 period=1 cycle=1500 experiment=3	19.5743	.QCVNLTNRTQLPPAYTNSFTR.G	.Q[-17.027]C[+71.037]VNLTN[+1647.613]RTQLPPAYTNSFTR.G_HexNAc(5)Hex(3)Fuc(1)_4
01214:4	1	.Q[-17.027]C[+71.037]VNFTN[+1647.613]RTQLPSAYTNSFTR.G	HexNAc(5)Hex(3)Fuc(1)	C[+71], N[+1648], Q[-17]	1038.22	4	4149.85	4149.8	0	12.7	1	NRagged	524.32	359.38	4.42	7.02	127	>>ClampSARS_CoV_Variant	1	sample=1 period=1 cycle=1330 experiment=4	sample=1 period=1 cycle=1330 experiment=4	19.7245	.QCVNFTNRTQLPSAYTNSFTR.G	.Q[-17.027]C[+71.037]VNFTN[+1647.613]RTQLPSAYTNSFTR.G_HexNAc(5)Hex(3)Fuc(1)_4
01134:4	1	.Q[-17.027]C[+71.037]VNFTN[+1647.613]RTQLPPAYTNSFTR.G	HexNAc(5)Hex(3)Fuc(1)	C[+71], N[+1648], Q[-17]	1040.71	4	4159.83	4159.82	0	3.5	1	NRagged	496.12	413.92	5.71	7.04	158	>>ClampSARS_CoV_18_20_190	1	sample=1 period=1 cycle=1406 experiment=3	sample=1 period=1 cycle=1406 experiment=3	19.6979	.QCVNFTNRTQLPPAYTNSFTR.G	.Q[-17.027]C[+71.037]VNFTN[+1647.613]RTQLPPAYTNSFTR.G_HexNAc(5)Hex(3)Fuc(1)_4
00754:3	1	.Q[-17.027]C[+71.037]VN[+2100.761]FTTR.T	HexNAc(5)Hex(4)Fuc(1)NeuAc(1)	C[+71], N[+2101], Q[-17]	1041.75	3	3123.23	3123.23	0	1	1	NRagged	218.19	35.36	35.36	1.52	165	>>ClampSARS_CoV_18_190	1	sample=1 period=1 cycle=1138 experiment=4	sample=1 period=1 cycle=1138 experiment=4	14.8153	.QCVNFTTR.T	.Q[-17.027]C[+71.037]VN[+2100.761]FTTR.T_HexNAc(5)Hex(4)Fuc(1)NeuAc(1)_3
00751:2	1	R.TQLPPAYTN[+0.984]SFTR.G	None	N[+1]	748.872	2	1496.74	1496.74	0	-0.3	9	Specific	745.16	675.55	675.55	13.27	151	>>ClampSARS_CoV_190	1	sample=1 period=1 cycle=1179 experiment=2	sample=1 period=1 cycle=1179 experiment=2	14.7895	R.TQLPPAYTNSFTR.G	R.TQLPPAYTN[+0.984]SFTR.G_None_2
00865:3	1	R.TQLPPAYTN[+0.984]SFTR.G	None	N[+1]	499.583	3	1496.73	1496.74	0	-2.1	9	Specific	562.17	562.17	562.17	9.3	162	>>ClampSARS_CoV_WT	1	sample=1 period=1 cycle=1164 experiment=2	sample=1 period=1 cycle=1164 experiment=2	14.7254	R.TQLPPAYTNSFTR.G	R.TQLPPAYTN[+0.984]SFTR.G_None_3
00446:2	1	R.TQLPSAYTN[+0.984]SFTR.G	None	N[+1]	743.865	2	1486.72	1486.72	0	3.7	9	Specific	804.82	587.25	587.25	14.56	97	>>ClampSARS_CoV_Variant	1	sample=1 period=1 cycle=1172 experiment=2	sample=1 period=1 cycle=1172 experiment=2	14.6012	R.TQLPSAYTNSFTR.G	R.TQLPSAYTN[+0.984]SFTR.G_None_2
00450:3	1	R.TQLPSAYTN[+0.984]SFTR.G	None	N[+1]	496.245	3	1486.72	1486.72	0	1.7	9	Specific	512.09	368.79	368.79	7.55	97	>>ClampSARS_CoV_Variant	1	sample=1 period=1 cycle=1174 experiment=2	sample=1 period=1 cycle=1174 experiment=2	14.6588	R.TQLPSAYTNSFTR.G	R.TQLPSAYTN[+0.984]SFTR.G_None_3
02453:6	1	R.SSVLHSTQDLFLPFFSNVTWFHAIHVSGTN[+2457.877]GTKR.F	HexNAc(5)Hex(8)Fuc(1)	N[+2458]	1048.99	6	6288.91	6288.82	0	14.3	32	Specific	344.92	71.36	20.76	1.51	161	>>ClampSARS_CoV_20	1	sample=1 period=1 cycle=1676 experiment=6	sample=1 period=1 cycle=1676 experiment=6	27.919	R.SSVLHSTQDLFLPFFSNVTWFHAIHVSGTNGTKR.F	R.SSVLHSTQDLFLPFFSNVTWFHAIHVSGTN[+2457.877]GTKR.F_HexNAc(5)Hex(8)Fuc(1)_6
02045:3	1	K.RFDNPVLPFN[+0.984]DGVYFASTEK.S	None	N[+1]	773.048	3	2317.13	2317.11	0	7.6	65	Specific	734.2	615.61	204.87	12.18	156	>>ClampSARS_CoV_18	1	sample=1 period=1 cycle=1564 experiment=4	sample=1 period=1 cycle=1564 experiment=4	24.8785	K.RFDNPVLPFNDGVYFASTEK.S	K.RFDNPVLPFN[+0.984]DGVYFASTEK.S_None_3
01899:4	1	K.RFDNPVLPFN[+0.984]DGVYFASTEK.S	None	N[+1]	580.024	4	2317.08	2317.11	0	-16.6	65	Specific	355.61	355.61	159.36	4.14	161	>>ClampSARS_CoV_20	1	sample=1 period=1 cycle=1543 experiment=3	sample=1 period=1 cycle=1543 experiment=3	24.151	K.RFDNPVLPFNDGVYFASTEK.S	K.RFDNPVLPFN[+0.984]DGVYFASTEK.S_None_4
03190:2	1	R.FDNPVLPFN[+0.984]DGVYFASTEK.S	None	N[+1]	1081.03	2	2161.04	2161.01	0	14.8	66	Specific	595.17	507.25	216.53	10.05	162	>>ClampSARS_CoV_WT	1	sample=1 period=1 cycle=1611 experiment=3	sample=1 period=1 cycle=1611 experiment=3	27.0432	R.FDNPVLPFNDGVYFASTEK.S	R.FDNPVLPFN[+0.984]DGVYFASTEK.S_None_2
02999:3	1	R.FDNPVLPFN[+0.984]DGVYFASTEK.S	None	N[+1]	721.006	3	2161	2161.01	0	3.6	66	Specific	732.34	732.34	208.98	12.98	184	>>ClampSARS_CoV_18_190	1	sample=1 period=1 cycle=1592 experiment=3	sample=1 period=1 cycle=1592 experiment=3	26.9291	R.FDNPVLPFNDGVYFASTEK.S	R.FDNPVLPFN[+0.984]DGVYFASTEK.S_None_3
01346:3	1	K.TQSLLIVNN[+1095.397]ATNVVIK.V	HexNAc(3)Hex(3)	N[+1095]	941.474	3	2822.41	2822.4	0	1.8	101	Specific	720.33	624.42	624.42	12.57	161	>>ClampSARS_CoV_20	1	sample=1 period=1 cycle=1425 experiment=4	sample=1 period=1 cycle=1425 experiment=4	20.9225	K.TQSLLIVNNATNVVIK.V	K.TQSLLIVNN[+1095.397]ATNVVIK.V_HexNAc(3)Hex(3)_3
01187:3	1	K.TQSLLIVNN[+1216.423]ATNVVIK.V	HexNAc(2)Hex(5)	N[+1216]	981.812	3	2943.42	2943.43	0	-2.2	101	Specific	878.89	782.57	782.57	15.76	158	>>ClampSARS_CoV_18_20_190	1	sample=1 period=1 cycle=1456 experiment=3	sample=1 period=1 cycle=1456 experiment=3	20.7183	K.TQSLLIVNNATNVVIK.V	K.TQSLLIVNN[+1216.423]ATNVVIK.V_HexNAc(2)Hex(5)_3
02016:3	1	K.TQSLLIVNN[+1241.454]ATNVVIK.V	HexNAc(3)Hex(3)Fuc(1)	N[+1241]	990.159	3	2968.46	2968.46	0	0.5	101	Specific	611.79	527.29	527.29	11.59	217	>>ClampSARS_CoV_18_20_190	1	sample=1 period=1 cycle=1355 experiment=7	sample=1 period=1 cycle=1355 experiment=7	20.852	K.TQSLLIVNNATNVVIK.V	K.TQSLLIVNN[+1241.454]ATNVVIK.V_HexNAc(3)Hex(3)Fuc(1)_3
02328:3	1	K.TQSLLIVNN[+1257.449]ATNVVIK.V	HexNAc(3)Hex(4)	N[+1257]	995.49	3	2984.46	2984.46	0	0.2	101	Specific	453.78	423.54	423.54	9.53	219	>>ClampSARS_CoV_WT	1	sample=1 period=1 cycle=1352 experiment=7	sample=1 period=1 cycle=1352 experiment=7	20.7129	K.TQSLLIVNNATNVVIK.V	K.TQSLLIVNN[+1257.449]ATNVVIK.V_HexNAc(3)Hex(4)_3
01308:3	1	K.TQSLLIVNN[+1298.476]ATNVVIK.V	HexNAc(4)Hex(3)	N[+1298]	1009.17	3	3025.5	3025.48	0	4.8	101	Specific	767.47	589.95	589.95	13.42	122	>>ClampSARS_CoV_Variant	1	sample=1 period=1 cycle=1364 experiment=3	sample=1 period=1 cycle=1364 experiment=3	20.7492	K.TQSLLIVNNATNVVIK.V	K.TQSLLIVNN[+1298.476]ATNVVIK.V_HexNAc(4)Hex(3)_3
02381:4	1	K.TQSLLIVNN[+1298.476]ATNVVIK.V	HexNAc(4)Hex(3)	N[+1298]	757.123	4	3025.47	3025.48	0	-3.4	101	Specific	404.34	404.34	404.34	8.72	219	>>ClampSARS_CoV_WT	1	sample=1 period=1 cycle=1357 experiment=5	sample=1 period=1 cycle=1357 experiment=5	20.8582	K.TQSLLIVNNATNVVIK.V	K.TQSLLIVNN[+1298.476]ATNVVIK.V_HexNAc(4)Hex(3)_4
01366:3	1	K.TQSLLIVNN[+1378.476]ATNVVIK.V	HexNAc(2)Hex(6)	N[+1378]	1035.84	3	3105.49	3105.48	0	3.6	101	Specific	659.7	598.81	598.81	10.85	156	>>ClampSARS_CoV_18	1	sample=1 period=1 cycle=1420 experiment=3	sample=1 period=1 cycle=1420 experiment=3	20.7412	K.TQSLLIVNNATNVVIK.V	K.TQSLLIVNN[+1378.476]ATNVVIK.V_HexNAc(2)Hex(6)_3
01367:3	1	K.TQSLLIVNN[+1419.502]ATNVVIK.V	HexNAc(3)Hex(5)	N[+1420]	1049.51	3	3146.5	3146.51	0	-2.4	101	Specific	541.8	459.15	459.15	8.15	156	>>ClampSARS_CoV_18	1	sample=1 period=1 cycle=1420 experiment=4	sample=1 period=1 cycle=1420 experiment=4	20.7471	K.TQSLLIVNNATNVVIK.V	K.TQSLLIVNN[+1419.502]ATNVVIK.V_HexNAc(3)Hex(5)_3
01324:3	1	K.TQSLLIVNN[+1444.534]ATNVVIK.V	HexNAc(4)Hex(3)Fuc(1)	N[+1445]	1057.85	3	3171.53	3171.54	0	-1.6	101	Specific	689.32	500.6	500.6	11.57	161	>>ClampSARS_CoV_20	1	sample=1 period=1 cycle=1420 experiment=3	sample=1 period=1 cycle=1420 experiment=3	20.7747	K.TQSLLIVNNATNVVIK.V	K.TQSLLIVNN[+1444.534]ATNVVIK.V_HexNAc(4)Hex(3)Fuc(1)_3
02322:3	1	K.TQSLLIVNN[+1460.529]ATNVVIK.V	HexNAc(4)Hex(4)	N[+1461]	1063.19	3	3187.54	3187.53	0	2.3	101	Specific	469.12	334.15	334.15	8.34	219	>>ClampSARS_CoV_WT	1	sample=1 period=1 cycle=1351 experiment=10	sample=1 period=1 cycle=1351 experiment=10	20.688	K.TQSLLIVNNATNVVIK.V	K.TQSLLIVNN[+1460.529]ATNVVIK.V_HexNAc(4)Hex(4)_3
01957:3	1	K.TQSLLIVNN[+1501.555]ATNVVIK.V	HexNAc(5)Hex(3)	N[+1502]	1076.85	3	3228.53	3228.56	0	-9.1	101	Specific	286.02	206.8	206.8	5.55	217	>>ClampSARS_CoV_18_20_190	1	sample=1 period=1 cycle=1348 experiment=6	sample=1 period=1 cycle=1348 experiment=6	20.6475	K.TQSLLIVNNATNVVIK.V	K.TQSLLIVNN[+1501.555]ATNVVIK.V_HexNAc(5)Hex(3)_3
01952:3	1	K.TQSLLIVNN[+1540.529]ATNVVIK.V	HexNAc(2)Hex(7)	N[+1541]	1089.85	3	3267.52	3267.53	0	-3.9	101	Specific	647.9	585.67	585.67	11.59	217	>>ClampSARS_CoV_18_20_190	1	sample=1 period=1 cycle=1347 experiment=4	sample=1 period=1 cycle=1347 experiment=4	20.6172	K.TQSLLIVNNATNVVIK.V	K.TQSLLIVNN[+1540.529]ATNVVIK.V_HexNAc(2)Hex(7)_3
02855:3	1	K.TQSLLIVNN[+1548.545]ATNVVIK.V	HexNAc(3)Hex(4)NeuAc(1)	N[+1549]	1092.52	3	3275.56	3275.55	0	1.4	101	Specific	69.3	69.3	69.3	2.26	219	>>ClampSARS_CoV_WT	1	sample=1 period=1 cycle=1420 experiment=10	sample=1 period=1 cycle=1420 experiment=10	22.6319	K.TQSLLIVNNATNVVIK.V	K.TQSLLIVNN[+1548.545]ATNVVIK.V_HexNAc(3)Hex(4)NeuAc(1)_3
02303:3	1	K.TQSLLIVNN[+1622.582]ATNVVIK.V	HexNAc(4)Hex(5)	N[+1623]	1117.2	3	3349.59	3349.59	0	1.9	101	Specific	577.87	472.06	472.06	10.95	219	>>ClampSARS_CoV_WT	1	sample=1 period=1 cycle=1349 experiment=5	sample=1 period=1 cycle=1349 experiment=5	20.6283	K.TQSLLIVNNATNVVIK.V	K.TQSLLIVNN[+1622.582]ATNVVIK.V_HexNAc(4)Hex(5)_3
02297:4	1	K.TQSLLIVNN[+1622.582]ATNVVIK.V	HexNAc(4)Hex(5)	N[+1623]	838.15	4	3349.58	3349.59	0	-2.2	101	Specific	649.77	572.72	572.72	11.22	219	>>ClampSARS_CoV_WT	1	sample=1 period=1 cycle=1348 experiment=4	sample=1 period=1 cycle=1348 experiment=4	20.592	K.TQSLLIVNNATNVVIK.V	K.TQSLLIVNN[+1622.582]ATNVVIK.V_HexNAc(4)Hex(5)_4
01970:3	1	K.TQSLLIVNN[+1647.613]ATNVVIK.V	HexNAc(5)Hex(3)Fuc(1)	N[+1648]	1125.54	3	3374.61	3374.62	0	-3.8	101	Specific	195.53	173.42	173.42	3.76	217	>>ClampSARS_CoV_18_20_190	1	sample=1 period=1 cycle=1349 experiment=14	sample=1 period=1 cycle=1349 experiment=14	20.6777	K.TQSLLIVNNATNVVIK.V	K.TQSLLIVNN[+1647.613]ATNVVIK.V_HexNAc(5)Hex(3)Fuc(1)_3
02821:3	1	K.TQSLLIVNN[+1710.598]ATNVVIK.V	HexNAc(3)Hex(5)NeuAc(1)	N[+1711]	1146.54	3	3437.61	3437.6	0	1.1	101	Specific	160.75	63.41	63.41	2.4	219	>>ClampSARS_CoV_WT	1	sample=1 period=1 cycle=1417 experiment=11	sample=1 period=1 cycle=1417 experiment=11	22.5466	K.TQSLLIVNNATNVVIK.V	K.TQSLLIVNN[+1710.598]ATNVVIK.V_HexNAc(3)Hex(5)NeuAc(1)_3
02795:3	1	K.TQSLLIVNN[+1751.624]ATNVVIK.V	HexNAc(4)Hex(4)NeuAc(1)	N[+1752]	1160.22	3	3478.65	3478.63	0	5.7	101	Specific	345.87	213.43	213.43	6.24	219	>>ClampSARS_CoV_WT	1	sample=1 period=1 cycle=1415 experiment=10	sample=1 period=1 cycle=1415 experiment=10	22.4846	K.TQSLLIVNNATNVVIK.V	K.TQSLLIVNN[+1751.624]ATNVVIK.V_HexNAc(4)Hex(4)NeuAc(1)_3
02807:4	1	K.TQSLLIVNN[+1751.624]ATNVVIK.V	HexNAc(4)Hex(4)NeuAc(1)	N[+1752]	870.421	4	3478.66	3478.63	0	9.5	101	Specific	486.95	486.95	486.95	8.16	219	>>ClampSARS_CoV_WT	1	sample=1 period=1 cycle=1416 experiment=10	sample=1 period=1 cycle=1416 experiment=10	22.5131	K.TQSLLIVNNATNVVIK.V	K.TQSLLIVNN[+1751.624]ATNVVIK.V_HexNAc(4)Hex(4)NeuAc(1)_4
02797:3	1	K.TQSLLIVNN[+1897.682]ATNVVIK.V	HexNAc(4)Hex(4)Fuc(1)NeuAc(1)	N[+1898]	1208.9	3	3624.68	3624.69	0	-2.4	101	Specific	126.72	113.6	113.6	3.44	219	>>ClampSARS_CoV_WT	1	sample=1 period=1 cycle=1415 experiment=12	sample=1 period=1 cycle=1415 experiment=12	22.488	K.TQSLLIVNNATNVVIK.V	K.TQSLLIVNN[+1897.682]ATNVVIK.V_HexNAc(4)Hex(4)Fuc(1)NeuAc(1)_3
02819:4	1	K.TQSLLIVNN[+1897.682]ATNVVIK.V	HexNAc(4)Hex(4)Fuc(1)NeuAc(1)	N[+1898]	906.931	4	3624.7	3624.69	0	3.8	101	Specific	165.38	165.38	165.38	2.94	219	>>ClampSARS_CoV_WT	1	sample=1 period=1 cycle=1417 experiment=9	sample=1 period=1 cycle=1417 experiment=9	22.5433	K.TQSLLIVNNATNVVIK.V	K.TQSLLIVNN[+1897.682]ATNVVIK.V_HexNAc(4)Hex(4)Fuc(1)NeuAc(1)_4
02751:3	1	K.TQSLLIVNN[+1913.677]ATNVVIK.V	HexNAc(4)Hex(5)NeuAc(1)	N[+1914]	1214.24	3	3640.71	3640.68	0	8.2	101	Specific	387.24	201.32	201.32	6.37	219	>>ClampSARS_CoV_WT	1	sample=1 period=1 cycle=1412 experiment=10	sample=1 period=1 cycle=1412 experiment=10	22.4	K.TQSLLIVNNATNVVIK.V	K.TQSLLIVNN[+1913.677]ATNVVIK.V_HexNAc(4)Hex(5)NeuAc(1)_3
01996:4	1	K.TQSLLIVNN[+1913.677]ATNVVIK.V	HexNAc(4)Hex(5)NeuAc(1)	N[+1914]	910.939	4	3640.74	3640.68	0	14.5	101	Specific	536.61	374.38	374.38	8.01	162	>>ClampSARS_CoV_WT	1	sample=1 period=1 cycle=1452 experiment=5	sample=1 period=1 cycle=1452 experiment=5	22.3883	K.TQSLLIVNNATNVVIK.V	K.TQSLLIVNN[+1913.677]ATNVVIK.V_HexNAc(4)Hex(5)NeuAc(1)_4
01333:3	1	K.TQSLLIVN[+0.984]N[+1241.454]ATN[+0.984]VVIK.V	HexNAc(3)Hex(3)Fuc(1)	N[+1]*2[+1241]	990.817	3	2970.44	2970.43	0	2.6	101	Specific	281.08	152.23	152.23	3.62	161	>>ClampSARS_CoV_20	1	sample=1 period=1 cycle=1422 experiment=5	sample=1 period=1 cycle=1422 experiment=5	20.8338	K.TQSLLIVNNATNVVIK.V	K.TQSLLIVN[+0.984]N[+1241.454]ATN[+0.984]VVIK.V_HexNAc(3)Hex(3)Fuc(1)_3
01986:3	1	K.TQSLLIVN[+0.984]N[+1403.507]ATN[+0.984]VVIK.V	HexNAc(3)Hex(4)Fuc(1)	N[+1]*2[+1404]	1044.84	3	3132.49	3132.48	0	3	101	Specific	116.2	62.77	62.77	2.72	217	>>ClampSARS_CoV_18_20_190	1	sample=1 period=1 cycle=1351 experiment=9	sample=1 period=1 cycle=1351 experiment=9	20.7353	K.TQSLLIVNNATNVVIK.V	K.TQSLLIVN[+0.984]N[+1403.507]ATN[+0.984]VVIK.V_HexNAc(3)Hex(4)Fuc(1)_3
02002:3	1	K.TQSLLIVN[+0.984]N[+1241.454]ATNVVIK.V	HexNAc(3)Hex(3)Fuc(1)	N[+1][+1241]	990.486	3	2969.45	2969.44	0	0.1	101	Specific	255.45	167.69	52.49	4.88	217	>>ClampSARS_CoV_18_20_190	1	sample=1 period=1 cycle=1353 experiment=7	sample=1 period=1 cycle=1353 experiment=7	20.795	K.TQSLLIVNNATNVVIK.V	K.TQSLLIVN[+0.984]N[+1241.454]ATNVVIK.V_HexNAc(3)Hex(3)Fuc(1)_3
02747:4	1	K.TQSLLIVNN[+2059.735]ATNVVIK.V	HexNAc(4)Hex(5)Fuc(1)NeuAc(1)	N[+2060]	947.449	4	3786.77	3786.74	0	8.6	101	Specific	103.16	70.25	70.25	1.8	219	>>ClampSARS_CoV_WT	1	sample=1 period=1 cycle=1412 experiment=6	sample=1 period=1 cycle=1412 experiment=6	22.3933	K.TQSLLIVNNATNVVIK.V	K.TQSLLIVNN[+2059.735]ATNVVIK.V_HexNAc(4)Hex(5)Fuc(1)NeuAc(1)_4
03694:4	1	K.TQSLLIVNN[+2204.772]ATNVVIK.V	HexNAc(4)Hex(5)NeuAc(2)	N[+2205]	983.717	4	3931.85	3931.78	0	17	101	Specific	120.68	120.68	120.68	1.94	219	>>ClampSARS_CoV_WT	1	sample=1 period=1 cycle=1490 experiment=11	sample=1 period=1 cycle=1490 experiment=11	24.68	K.TQSLLIVNNATNVVIK.V	K.TQSLLIVNN[+2204.772]ATNVVIK.V_HexNAc(4)Hex(5)NeuAc(2)_4
03169:3	1	K.VC[+71.037]EFQFC[+71.037]NDPFLGVYYHK.N	None	C[+71]*2	784.359	3	2351.06	2351.06	0	-0.1	117	Specific	1008.43	773.76	773.76	19.65	217	>>ClampSARS_CoV_18_20_190	1	sample=1 period=1 cycle=1483 experiment=5	sample=1 period=1 cycle=1483 experiment=5	24.5379	K.VCEFQFCNDPFLGVYYHK.N	K.VC[+71.037]EFQFC[+71.037]NDPFLGVYYHK.N_None_3
03634:4	1	K.VC[+71.037]EFQFC[+71.037]NDPFLGVYYHK.N	None	C[+71]*2	588.523	4	2351.07	2351.06	0	3.2	117	Specific	739.05	733.65	733.65	13.73	219	>>ClampSARS_CoV_WT	1	sample=1 period=1 cycle=1486 experiment=3	sample=1 period=1 cycle=1486 experiment=3	24.5534	K.VCEFQFCNDPFLGVYYHK.N	K.VC[+71.037]EFQFC[+71.037]NDPFLGVYYHK.N_None_4
02445:4	1	K.VC[+71.037]EFQFC[+71.037]NDPFLGVYYHKNN[+1444.534]K.S	HexNAc(4)Hex(3)Fuc(1)	C[+71]*2, N[+1445]	1038.73	4	4151.91	4151.78	0	33.2	117	Specific	452.01	227.46	227.46	4.69	219	>>ClampSARS_CoV_WT	1	sample=1 period=1 cycle=1377 experiment=3	sample=1 period=1 cycle=1377 experiment=3	21.3922	K.VCEFQFCNDPFLGVYYHKNNK.S	K.VC[+71.037]EFQFC[+71.037]NDPFLGVYYHKNN[+1444.534]K.S_HexNAc(4)Hex(3)Fuc(1)_4
02741:4	1	K.VC[+71.037]EFQFC[+71.037]NDPFLGVYYHKNN[+1897.682]K.S	HexNAc(4)Hex(4)Fuc(1)NeuAc(1)	C[+71]*2, N[+1898]	1152	4	4605	4604.93	0	15.7	117	Specific	295.44	132.21	132.21	4.03	219	>>ClampSARS_CoV_WT	1	sample=1 period=1 cycle=1411 experiment=12	sample=1 period=1 cycle=1411 experiment=12	22.3712	K.VCEFQFCNDPFLGVYYHKNNK.S	K.VC[+71.037]EFQFC[+71.037]NDPFLGVYYHKNN[+1897.682]K.S_HexNAc(4)Hex(4)Fuc(1)NeuAc(1)_4
01875:3	1	K.VC[+71.037]EFQFC[+71.037]NYPFLGVYYHK.N	None	C[+71]*2	800.373	3	2399.1	2399.1	0	2.3	117	Specific	970.65	783.45	783.45	17.44	122	>>ClampSARS_CoV_Variant	1	sample=1 period=1 cycle=1552 experiment=4	sample=1 period=1 cycle=1552 experiment=4	25.9004	K.VCEFQFCNYPFLGVYYHK.N	K.VC[+71.037]EFQFC[+71.037]NYPFLGVYYHK.N_None_3
00199:2	1	K.SWM[+15.995]ESEFR.V	None	M[+16]	544.231	2	1087.46	1087.45	0	3.6	138	Specific	458.87	458.87	458.87	6.08	156	>>ClampSARS_CoV_18	1	sample=1 period=1 cycle=1074 experiment=2	sample=1 period=1 cycle=1074 experiment=2	11.7445	K.SWMESEFR.V	K.SWM[+15.995]ESEFR.V_None_2
02400:4	1	R.VYSSANN[+1216.423]C[+71.037]TFEYVSQPFLMDLEGK.Q	HexNAc(2)Hex(5)	C[+71], N[+1216]	1008.18	4	4029.71	4029.7	0	2.1	146	Specific	924.36	786.31	646.77	15.55	156	>>ClampSARS_CoV_18	1	sample=1 period=1 cycle=1647 experiment=5	sample=1 period=1 cycle=1647 experiment=5	27.2784	R.VYSSANNCTFEYVSQPFLMDLEGK.Q	R.VYSSANN[+1216.423]C[+71.037]TFEYVSQPFLMDLEGK.Q_HexNAc(2)Hex(5)_4
04657:4	1	R.VYSSANN[+1298.476]C[+71.037]TFEYVSQPFLMDLEGK.Q	HexNAc(4)Hex(3)	C[+71], N[+1298]	1028.7	4	4111.77	4111.76	0	4.3	146	Specific	332.8	330.46	330.46	7.28	219	>>ClampSARS_CoV_WT	1	sample=1 period=1 cycle=1579 experiment=11	sample=1 period=1 cycle=1579 experiment=11	27.2617	R.VYSSANNCTFEYVSQPFLMDLEGK.Q	R.VYSSANN[+1298.476]C[+71.037]TFEYVSQPFLMDLEGK.Q_HexNAc(4)Hex(3)_4
03855:4	1	R.VYSSANN[+1444.534]C[+71.037]TFEYVSQPFLMDLEGK.Q	HexNAc(4)Hex(3)Fuc(1)	C[+71], N[+1445]	1065.21	4	4257.81	4257.81	0	-1.3	146	Specific	324.45	324.45	324.45	5.94	217	>>ClampSARS_CoV_18_20_190	1	sample=1 period=1 cycle=1573 experiment=10	sample=1 period=1 cycle=1573 experiment=10	27.1734	R.VYSSANNCTFEYVSQPFLMDLEGK.Q	R.VYSSANN[+1444.534]C[+71.037]TFEYVSQPFLMDLEGK.Q_HexNAc(4)Hex(3)Fuc(1)_4
03830:4	1	R.VYSSANN[+1647.613]C[+71.037]TFEYVSQPFLMDLEGK.Q	HexNAc(5)Hex(3)Fuc(1)	C[+71], N[+1648]	1115.99	4	4460.92	4460.89	0	6.1	146	Specific	670.89	401.18	401.18	10.63	217	>>ClampSARS_CoV_18_20_190	1	sample=1 period=1 cycle=1569 experiment=5	sample=1 period=1 cycle=1569 experiment=5	27.0576	R.VYSSANNCTFEYVSQPFLMDLEGK.Q	R.VYSSANN[+1647.613]C[+71.037]TFEYVSQPFLMDLEGK.Q_HexNAc(5)Hex(3)Fuc(1)_4
03835:4	1	R.VYSSANN[+1850.693]C[+71.037]TFEYVSQPFLMDLEGK.Q	HexNAc(6)Hex(3)Fuc(1)	C[+71], N[+1851]	1166.76	4	4664.02	4663.97	0	9.9	146	Specific	297.36	291.84	291.84	4.3	217	>>ClampSARS_CoV_18_20_190	1	sample=1 period=1 cycle=1570 experiment=6	sample=1 period=1 cycle=1570 experiment=6	27.0866	R.VYSSANNCTFEYVSQPFLMDLEGK.Q	R.VYSSANN[+1850.693]C[+71.037]TFEYVSQPFLMDLEGK.Q_HexNAc(6)Hex(3)Fuc(1)_4
04876:4	1	R.VYSSANN[+1913.677]C[+71.037]TFEYVSQPFLMDLEGK.Q	HexNAc(4)Hex(5)NeuAc(1)	C[+71], N[+1914]	1182.51	4	4727	4726.96	0	9.1	146	Specific	701.29	419.76	419.76	12.65	219	>>ClampSARS_CoV_WT	1	sample=1 period=1 cycle=1634 experiment=3	sample=1 period=1 cycle=1634 experiment=3	28.8493	R.VYSSANNCTFEYVSQPFLMDLEGK.Q	R.VYSSANN[+1913.677]C[+71.037]TFEYVSQPFLMDLEGK.Q_HexNAc(4)Hex(5)NeuAc(1)_4
04871:4	1	R.VYSSANN[+2059.735]C[+71.037]TFEYVSQPFLMDLEGK.Q	HexNAc(4)Hex(5)Fuc(1)NeuAc(1)	C[+71], N[+2060]	1219.02	4	4873.05	4873.01	0	7	146	Specific	574.33	402.31	402.31	10.2	219	>>ClampSARS_CoV_WT	1	sample=1 period=1 cycle=1631 experiment=3	sample=1 period=1 cycle=1631 experiment=3	28.7586	R.VYSSANNCTFEYVSQPFLMDLEGK.Q	R.VYSSANN[+2059.735]C[+71.037]TFEYVSQPFLMDLEGK.Q_HexNAc(4)Hex(5)Fuc(1)NeuAc(1)_4
04842:3	1	R.VYSSANN[+892.317]C[+71.037]TFEYVSQPFLMDLEGK.Q	HexNAc(2)Hex(3)	C[+71], N[+892]	1235.87	3	3705.6	3705.6	0	1.5	146	Specific	252.55	48.17	48.17	1.75	219	>>ClampSARS_CoV_WT	1	sample=1 period=1 cycle=1618 experiment=6	sample=1 period=1 cycle=1618 experiment=6	28.3672	R.VYSSANNCTFEYVSQPFLMDLEGK.Q	R.VYSSANN[+892.317]C[+71.037]TFEYVSQPFLMDLEGK.Q_HexNAc(2)Hex(3)_3
01121:3	1	K.QGNFKN[+1216.423]LSEFVFK.N	HexNAc(2)Hex(5)	N[+1216]	925.416	3	2774.23	2774.23	0	1.5	170	Specific	584.47	432.79	432.79	8.82	122	>>ClampSARS_CoV_Variant	1	sample=1 period=1 cycle=1283 experiment=3	sample=1 period=1 cycle=1283 experiment=3	18.7201	K.QGNFKNLSEFVFK.N	K.QGNFKN[+1216.423]LSEFVFK.N_HexNAc(2)Hex(5)_3
01636:3	1	K.QGNFKN[+1378.476]LSEFVFK.N	HexNAc(2)Hex(6)	N[+1378]	979.432	3	2936.28	2936.28	0	-0.6	170	Specific	466.57	356.62	356.62	7.27	217	>>ClampSARS_CoV_18_20_190	1	sample=1 period=1 cycle=1275 experiment=5	sample=1 period=1 cycle=1275 experiment=5	18.6179	K.QGNFKNLSEFVFK.N	K.QGNFKN[+1378.476]LSEFVFK.N_HexNAc(2)Hex(6)_3
01895:3	1	K.Q[-17.027]GNFKN[+1378.476]LSEFVFK.N	HexNAc(2)Hex(6)	N[+1378], Q[-17]	973.756	3	2919.25	2919.26	0	-0.2	170	Specific	290.9	165.2	165.2	3.73	168	>>ClampSARS_CoV_20_190	1	sample=1 period=1 cycle=1452 experiment=6	sample=1 period=1 cycle=1452 experiment=6	23.0371	K.QGNFKNLSEFVFK.N	K.Q[-17.027]GNFKN[+1378.476]LSEFVFK.N_HexNAc(2)Hex(6)_3
01259:3	1	K.QGNFKN[+1540.529]LSEFVFK.N	HexNAc(2)Hex(7)	N[+1541]	1033.45	3	3098.34	3098.33	0	3.2	170	Specific	549.47	302.2	302.2	6.8	168	>>ClampSARS_CoV_20_190	1	sample=1 period=1 cycle=1272 experiment=4	sample=1 period=1 cycle=1272 experiment=4	18.5111	K.QGNFKNLSEFVFK.N	K.QGNFKN[+1540.529]LSEFVFK.N_HexNAc(2)Hex(7)_3
01896:3	1	K.Q[-17.027]GNFKN[+1540.529]LSEFVFK.N	HexNAc(2)Hex(7)	N[+1541], Q[-17]	1027.78	3	3081.32	3081.31	0	3.4	170	Specific	307.97	138.1	138.1	3.53	168	>>ClampSARS_CoV_20_190	1	sample=1 period=1 cycle=1452 experiment=7	sample=1 period=1 cycle=1452 experiment=7	23.0404	K.QGNFKNLSEFVFK.N	K.Q[-17.027]GNFKN[+1540.529]LSEFVFK.N_HexNAc(2)Hex(7)_3
00996:3	1	K.QGNFKN[+1702.581]LSEFVFK.N	HexNAc(2)Hex(8)	N[+1703]	1087.47	3	3260.41	3260.39	0	6.4	170	Specific	507.04	451.26	451.26	7.12	158	>>ClampSARS_CoV_18_20_190	1	sample=1 period=1 cycle=1361 experiment=4	sample=1 period=1 cycle=1361 experiment=4	18.566	K.QGNFKNLSEFVFK.N	K.QGNFKN[+1702.581]LSEFVFK.N_HexNAc(2)Hex(8)_3
02507:3	1	K.Q[-17.027]GNFKN[+1702.581]LSEFVFK.N	HexNAc(2)Hex(8)	N[+1703], Q[-17]	1081.79	3	3243.37	3243.36	0	1.4	170	Specific	351.19	190.02	190.02	5.6	217	>>ClampSARS_CoV_18_20_190	1	sample=1 period=1 cycle=1427 experiment=7	sample=1 period=1 cycle=1427 experiment=7	22.9107	K.QGNFKNLSEFVFK.N	K.Q[-17.027]GNFKN[+1702.581]LSEFVFK.N_HexNAc(2)Hex(8)_3
00531:2	1	K.N[+1216.423]LSEFVFK.N	HexNAc(2)Hex(5)	N[+1216]	1100.48	2	2199.95	2199.94	0	3.9	175	Specific	362.65	256.26	256.26	5.05	77	>>ClampSARS_CoV_190	1	sample=1 period=1 cycle=1339 experiment=2	sample=1 period=1 cycle=1339 experiment=2	17.792	K.NLSEFVFK.N	K.N[+1216.423]LSEFVFK.N_HexNAc(2)Hex(5)_2
01438:3	1	K.N[+1216.423]LSEFVFK.N	HexNAc(2)Hex(5)	N[+1216]	733.988	3	2199.95	2199.94	0	2.6	175	Specific	252.88	252.88	252.88	5.15	217	>>ClampSARS_CoV_18_20_190	1	sample=1 period=1 cycle=1247 experiment=6	sample=1 period=1 cycle=1247 experiment=6	17.8375	K.NLSEFVFK.N	K.N[+1216.423]LSEFVFK.N_HexNAc(2)Hex(5)_3
01195:2	1	K.N[+1378.476]LSEFVFK.N	HexNAc(2)Hex(6)	N[+1378]	1181.5	2	2361.99	2362	0	0.4	175	Specific	364.86	214.5	214.5	5.64	165	>>ClampSARS_CoV_18_190	1	sample=1 period=1 cycle=1251 experiment=2	sample=1 period=1 cycle=1251 experiment=2	17.7192	K.NLSEFVFK.N	K.N[+1378.476]LSEFVFK.N_HexNAc(2)Hex(6)_2
00985:3	1	K.N[+1378.476]LSEFVFK.N	HexNAc(2)Hex(6)	N[+1378]	788.006	3	2362	2362	0	3	175	Specific	515.02	351.36	351.36	7.11	151	>>ClampSARS_CoV_18_190	1	sample=1 period=1 cycle=1265 experiment=2	sample=1 period=1 cycle=1265 experiment=2	17.7159	K.NLSEFVFK.N	K.N[+1378.476]LSEFVFK.N_HexNAc(2)Hex(6)_3
01262:3	1	K.N[+1540.529]LSEFVFK.N	HexNAc(2)Hex(7)	N[+1541]	842.014	3	2524.03	2524.05	0	8.6	175	Specific	473	407.06	407.06	8.44	184	>>ClampSARS_CoV_18_190	1	sample=1 period=1 cycle=1250 experiment=3	sample=1 period=1 cycle=1250 experiment=3	17.6359	K.NLSEFVFK.N	K.N[+1540.529]LSEFVFK.N_HexNAc(2)Hex(7)_3
01370:3	1	K.N[+1702.581]LSEFVFK.N	HexNAc(2)Hex(8)	N[+1703]	896.034	3	2686.09	2686.1	0	-5	175	Specific	408.4	368.03	368.03	8.48	217	>>ClampSARS_CoV_18_20_190	1	sample=1 period=1 cycle=1233 experiment=3	sample=1 period=1 cycle=1233 experiment=3	17.4335	K.NLSEFVFK.N	K.N[+1702.581]LSEFVFK.N_HexNAc(2)Hex(8)_3
01594:2	1	K.N[+0.984]IDGYFK.I	None	N[+1]	429.206	2	857.404	857.404	0	0.7	183	Specific	182.28	125.78	125.78	2.32	219	>>ClampSARS_CoV_WT	1	sample=1 period=1 cycle=1213 experiment=3	sample=1 period=1 cycle=1213 experiment=3	16.7091	K.NIDGYFK.I	K.N[+0.984]IDGYFK.I_None_2
05233:3	1	R.DLPQGFSALEPLVDLPIGIN[+1216.423]ITR.F	HexNAc(2)Hex(5)	N[+1216]	1232.27	3	3694.79	3694.78	0	1.9	202	Specific	619.06	495.81	495.81	12.14	219	>>ClampSARS_CoV_WT	1	sample=1 period=1 cycle=1910 experiment=4	sample=1 period=1 cycle=1910 experiment=4	34.6319	R.DLPQGFSALEPLVDLPIGINITR.F	R.DLPQGFSALEPLVDLPIGIN[+1216.423]ITR.F_HexNAc(2)Hex(5)_3
05235:4	1	R.DLPQGFSALEPLVDLPIGIN[+1216.423]ITR.F	HexNAc(2)Hex(5)	N[+1216]	924.454	4	3694.79	3694.78	0	2.7	202	Specific	923.71	725.46	725.46	17.2	219	>>ClampSARS_CoV_WT	1	sample=1 period=1 cycle=1911 experiment=3	sample=1 period=1 cycle=1911 experiment=3	34.6615	R.DLPQGFSALEPLVDLPIGINITR.F	R.DLPQGFSALEPLVDLPIGIN[+1216.423]ITR.F_HexNAc(2)Hex(5)_4
05196:4	1	R.DLPQGFSALEPLVDLPIGIN[+1378.476]ITR.F	HexNAc(2)Hex(6)	N[+1378]	964.97	4	3856.86	3856.84	0	5.4	202	Specific	798.96	702.36	702.36	14.2	219	>>ClampSARS_CoV_WT	1	sample=1 period=1 cycle=1904 experiment=2	sample=1 period=1 cycle=1904 experiment=2	34.4415	R.DLPQGFSALEPLVDLPIGINITR.F	R.DLPQGFSALEPLVDLPIGIN[+1378.476]ITR.F_HexNAc(2)Hex(6)_4
03388:4	1	R.DLPQGFSALEPLVDLPIGIN[+1540.529]ITR.F	HexNAc(2)Hex(7)	N[+1541]	1005.48	4	4018.89	4018.89	0	1.2	202	Specific	940.39	766.44	766.44	16.98	186	>>ClampSARS_CoV_WT	1	sample=1 period=1 cycle=1980 experiment=2	sample=1 period=1 cycle=1980 experiment=2	34.4068	R.DLPQGFSALEPLVDLPIGINITR.F	R.DLPQGFSALEPLVDLPIGIN[+1540.529]ITR.F_HexNAc(2)Hex(7)_4
02508:4	1	R.DLPQGFSALEPLVDLPIGIN[+1702.581]ITR.F	HexNAc(2)Hex(8)	N[+1703]	1046	4	4180.98	4180.94	0	9.2	202	Specific	906.24	682.53	682.53	14.93	151	>>ClampSARS_CoV_18_190	1	sample=1 period=1 cycle=2062 experiment=2	sample=1 period=1 cycle=2062 experiment=2	34.4778	R.DLPQGFSALEPLVDLPIGINITR.F	R.DLPQGFSALEPLVDLPIGIN[+1702.581]ITR.F_HexNAc(2)Hex(8)_4
02161:4	1	R.DLPQGFSALEPLVDLPIGIN[+1864.634]ITR.F	HexNAc(2)Hex(9)	N[+1865]	1086.5	4	4342.99	4342.99	0	-1	202	Specific	799.93	540.38	540.38	11.47	133	>>ClampSARS_CoV_20_190	1	sample=1 period=1 cycle=2204 experiment=5	sample=1 period=1 cycle=2204 experiment=5	34.4564	R.DLPQGFSALEPLVDLPIGINITR.F	R.DLPQGFSALEPLVDLPIGIN[+1864.634]ITR.F_HexNAc(2)Hex(9)_4
02868:4	1	R.DLPQGFSALEPLVDLPIGIN[+1946.687]ITR.F	HexNAc(4)Hex(7)	N[+1947]	1106.98	4	4424.92	4425.05	0	-29.6	202	Specific	614.75	507.81	507.81	8.92	146	>>ClampSARS_CoV_190	1	sample=1 period=1 cycle=2035 experiment=2	sample=1 period=1 cycle=2035 experiment=2	34.4839	R.DLPQGFSALEPLVDLPIGINITR.F	R.DLPQGFSALEPLVDLPIGIN[+1946.687]ITR.F_HexNAc(4)Hex(7)_4
04401:5	1	R.DLPQGFSALEPLVDLPIGIN[+1864.634]ITRFQTLLALHR.S	HexNAc(2)Hex(9)	N[+1865]	1085.33	5	5422.62	5422.62	0	-0.4	202	Specific	372.16	300.78	300.78	5.1	217	>>ClampSARS_CoV_18_20_190	1	sample=1 period=1 cycle=2081 experiment=2	sample=1 period=1 cycle=2081 experiment=2	36.7364	R.DLPQGFSALEPLVDLPIGINITRFQTLLALHR.S	R.DLPQGFSALEPLVDLPIGIN[+1864.634]ITRFQTLLALHR.S_HexNAc(2)Hex(9)_5
02216:3	1	K.YNEN[+1095.397]GTITDAVDC[+71.037]ALDPLSETK.C	HexNAc(3)Hex(3)	C[+71], N[+1095]	1179.17	3	3535.49	3535.51	0	-6.9	266	Specific	769.3	675.44	675.44	13.4	168	>>ClampSARS_CoV_20_190	1	sample=1 period=1 cycle=1491 experiment=6	sample=1 period=1 cycle=1491 experiment=6	24.1767	K.YNENGTITDAVDCALDPLSETK.C	K.YNEN[+1095.397]GTITDAVDC[+71.037]ALDPLSETK.C_HexNAc(3)Hex(3)_3
02206:4	1	K.YNEN[+1095.397]GTITDAVDC[+71.037]ALDPLSETK.C	HexNAc(3)Hex(3)	C[+71], N[+1095]	884.64	4	3535.54	3535.51	0	6.5	266	Specific	784.53	712.49	712.49	13.25	146	>>ClampSARS_CoV_190	1	sample=1 period=1 cycle=1485 experiment=5	sample=1 period=1 cycle=1485 experiment=5	24.1404	K.YNENGTITDAVDCALDPLSETK.C	K.YNEN[+1095.397]GTITDAVDC[+71.037]ALDPLSETK.C_HexNAc(3)Hex(3)_4
02974:3	1	K.YNEN[+1216.423]GTITDAVDC[+71.037]ALDPLSETK.C	HexNAc(2)Hex(5)	C[+71], N[+1216]	1219.52	3	3656.54	3656.54	0	-1.1	266	Specific	820.23	762.86	762.86	15.28	217	>>ClampSARS_CoV_18_20_190	1	sample=1 period=1 cycle=1466 experiment=11	sample=1 period=1 cycle=1466 experiment=11	24.0469	K.YNENGTITDAVDCALDPLSETK.C	K.YNEN[+1216.423]GTITDAVDC[+71.037]ALDPLSETK.C_HexNAc(2)Hex(5)_3
02954:4	1	K.YNEN[+1216.423]GTITDAVDC[+71.037]ALDPLSETK.C	HexNAc(2)Hex(5)	C[+71], N[+1216]	914.894	4	3656.55	3656.54	0	3	266	Specific	633	633	633	10.66	217	>>ClampSARS_CoV_18_20_190	1	sample=1 period=1 cycle=1465 experiment=12	sample=1 period=1 cycle=1465 experiment=12	24.0117	K.YNENGTITDAVDCALDPLSETK.C	K.YNEN[+1216.423]GTITDAVDC[+71.037]ALDPLSETK.C_HexNAc(2)Hex(5)_4
02975:3	1	K.YNEN[+1257.449]GTITDAVDC[+71.037]ALDPLSETK.C	HexNAc(3)Hex(4)	C[+71], N[+1257]	1233.2	3	3697.57	3697.57	0	1.4	266	Specific	354.69	289.3	289.3	6.26	217	>>ClampSARS_CoV_18_20_190	1	sample=1 period=1 cycle=1466 experiment=12	sample=1 period=1 cycle=1466 experiment=12	24.0486	K.YNENGTITDAVDCALDPLSETK.C	K.YNEN[+1257.449]GTITDAVDC[+71.037]ALDPLSETK.C_HexNAc(3)Hex(4)_3
02896:4	1	K.YNEN[+1419.502]GTITDAVDC[+71.037]ALDPLSETK.C	HexNAc(3)Hex(5)	C[+71], N[+1420]	965.66	4	3859.62	3859.62	0	-0.4	266	Specific	67.32	67.32	67.32	2.08	217	>>ClampSARS_CoV_18_20_190	1	sample=1 period=1 cycle=1462 experiment=14	sample=1 period=1 cycle=1462 experiment=14	23.9261	K.YNENGTITDAVDCALDPLSETK.C	K.YNEN[+1419.502]GTITDAVDC[+71.037]ALDPLSETK.C_HexNAc(3)Hex(5)_4
01724:4	1	K.YNEN[+1444.534]GTITDAVDC[+71.037]ALDPLSETK.C	HexNAc(4)Hex(3)Fuc(1)	C[+71], N[+1445]	971.926	4	3884.68	3884.65	0	7.4	266	Specific	745.4	589.3	589.3	12.24	127	>>ClampSARS_CoV_Variant	1	sample=1 period=1 cycle=1486 experiment=5	sample=1 period=1 cycle=1486 experiment=5	23.9589	K.YNENGTITDAVDCALDPLSETK.C	K.YNEN[+1444.534]GTITDAVDC[+71.037]ALDPLSETK.C_HexNAc(4)Hex(3)Fuc(1)_4
01856:4	1	K.YNEN[+1501.555]GTITDAVDC[+71.037]ALDPLSETK.C	HexNAc(5)Hex(3)	C[+71], N[+1502]	986.176	4	3941.68	3941.67	0	1.7	266	Specific	782.64	689.21	689.21	12.5	161	>>ClampSARS_CoV_20	1	sample=1 period=1 cycle=1538 experiment=9	sample=1 period=1 cycle=1538 experiment=9	24.0185	K.YNENGTITDAVDCALDPLSETK.C	K.YNEN[+1501.555]GTITDAVDC[+71.037]ALDPLSETK.C_HexNAc(5)Hex(3)_4
02879:4	1	K.YNEN[+1540.529]GTITDAVDC[+71.037]ALDPLSETK.C	HexNAc(2)Hex(7)	C[+71], N[+1541]	995.929	4	3980.69	3980.65	0	11.6	266	Specific	204.41	204.41	204.41	2.89	217	>>ClampSARS_CoV_18_20_190	1	sample=1 period=1 cycle=1461 experiment=17	sample=1 period=1 cycle=1461 experiment=17	23.8995	K.YNENGTITDAVDCALDPLSETK.C	K.YNEN[+1540.529]GTITDAVDC[+71.037]ALDPLSETK.C_HexNAc(2)Hex(7)_4
02391:4	1	K.YNEN[+1647.613]GTITDAVDC[+71.037]ALDPLSETK.C	HexNAc(5)Hex(3)Fuc(1)	C[+71], N[+1648]	1022.69	4	4087.75	4087.73	0	3.5	266	Specific	766.28	620.55	620.55	11.9	184	>>ClampSARS_CoV_18_190	1	sample=1 period=1 cycle=1482 experiment=6	sample=1 period=1 cycle=1482 experiment=6	23.8791	K.YNENGTITDAVDCALDPLSETK.C	K.YNEN[+1647.613]GTITDAVDC[+71.037]ALDPLSETK.C_HexNAc(5)Hex(3)Fuc(1)_4
03266:4	1	K.YNEN[+1768.640]GTITDAVDC[+71.037]ALDPLSETK.C	HexNAc(4)Hex(5)Fuc(1)	C[+71], N[+1769]	1052.95	4	4208.78	4208.76	0	6.1	266	Specific	290.04	265.33	29.4	5.33	219	>>ClampSARS_CoV_WT	1	sample=1 period=1 cycle=1460 experiment=20	sample=1 period=1 cycle=1460 experiment=20	23.8119	K.YNENGTITDAVDCALDPLSETK.C	K.YNEN[+1768.640]GTITDAVDC[+71.037]ALDPLSETK.C_HexNAc(4)Hex(5)Fuc(1)_4
02245:4	1	K.YNEN[+1809.666]GTITDAVDC[+71.037]ALDPLSETK.C	HexNAc(5)Hex(4)Fuc(1)	C[+71], N[+1810]	1063.21	4	4249.83	4249.78	0	10	266	Specific	169.02	169.02	169.02	2.42	186	>>ClampSARS_CoV_WT	1	sample=1 period=1 cycle=1501 experiment=15	sample=1 period=1 cycle=1501 experiment=15	23.9087	K.YNENGTITDAVDCALDPLSETK.C	K.YNEN[+1809.666]GTITDAVDC[+71.037]ALDPLSETK.C_HexNAc(5)Hex(4)Fuc(1)_4
01658:4	1	K.YNEN[+1850.693]GTITDAVDC[+71.037]ALDPLSETK.C	HexNAc(6)Hex(3)Fuc(1)	C[+71], N[+1851]	1073.46	4	4290.83	4290.81	0	4.2	266	Specific	402.82	402.82	402.82	6.02	122	>>ClampSARS_CoV_Variant	1	sample=1 period=1 cycle=1478 experiment=8	sample=1 period=1 cycle=1478 experiment=8	23.839	K.YNENGTITDAVDCALDPLSETK.C	K.YNEN[+1850.693]GTITDAVDC[+71.037]ALDPLSETK.C_HexNAc(6)Hex(3)Fuc(1)_4
03226:4	1	K.YNEN[+1971.719]GTITDAVDC[+71.037]ALDPLSETK.C	HexNAc(5)Hex(5)Fuc(1)	C[+71], N[+1972]	1103.72	4	4411.88	4411.84	0	8.7	266	Specific	247.02	239.73	68.11	4.92	219	>>ClampSARS_CoV_WT	1	sample=1 period=1 cycle=1458 experiment=18	sample=1 period=1 cycle=1458 experiment=18	23.7505	K.YNENGTITDAVDCALDPLSETK.C	K.YNEN[+1971.719]GTITDAVDC[+71.037]ALDPLSETK.C_HexNAc(5)Hex(5)Fuc(1)_4
01848:4	1	K.YN[+0.984]EN[+1702.581]GTITDAVDC[+71.037]ALDPLSETK.C	HexNAc(2)Hex(8)	C[+71], N[+1][+1703]	1036.69	4	4143.74	4143.68	0	14	266	Specific	179.83	179.83	179.83	2.55	161	>>ClampSARS_CoV_20	1	sample=1 period=1 cycle=1537 experiment=10	sample=1 period=1 cycle=1537 experiment=10	23.9896	K.YNENGTITDAVDCALDPLSETK.C	K.YN[+0.984]EN[+1702.581]GTITDAVDC[+71.037]ALDPLSETK.C_HexNAc(2)Hex(8)_4
04137:4	1	K.YNEN[+2100.761]GTITDAVDC[+71.037]ALDPLSETK.C	HexNAc(5)Hex(4)Fuc(1)NeuAc(1)	C[+71], N[+2101]	1135.98	4	4540.9	4540.88	0	3.7	266	Specific	337.58	252.1	252.1	5.6	219	>>ClampSARS_CoV_WT	1	sample=1 period=1 cycle=1518 experiment=7	sample=1 period=1 cycle=1518 experiment=7	25.4869	K.YNENGTITDAVDCALDPLSETK.C	K.YNEN[+2100.761]GTITDAVDC[+71.037]ALDPLSETK.C_HexNAc(5)Hex(4)Fuc(1)NeuAc(1)_4
03179:4	1	K.YNEN[+2133.772]GTITDAVDC[+71.037]ALDPLSETK.C	HexNAc(5)Hex(6)Fuc(1)	C[+71], N[+2134]	1144.23	4	4573.9	4573.89	0	3	266	Specific	484.72	444.43	136.38	8.9	219	>>ClampSARS_CoV_WT	1	sample=1 period=1 cycle=1454 experiment=12	sample=1 period=1 cycle=1454 experiment=12	23.6363	K.YNENGTITDAVDCALDPLSETK.C	K.YNEN[+2133.772]GTITDAVDC[+71.037]ALDPLSETK.C_HexNAc(5)Hex(6)Fuc(1)_4
04061:4	1	K.YNEN[+2424.867]GTITDAVDC[+71.037]ALDPLSETK.C	HexNAc(5)Hex(6)Fuc(1)NeuAc(1)	C[+71], N[+2425]	1217.02	4	4865.07	4864.99	0	16.8	266	Specific	261.76	239.89	64.9	4.06	219	>>ClampSARS_CoV_WT	1	sample=1 period=1 cycle=1511 experiment=21	sample=1 period=1 cycle=1511 experiment=21	25.2905	K.YNENGTITDAVDCALDPLSETK.C	K.YNEN[+2424.867]GTITDAVDC[+71.037]ALDPLSETK.C_HexNAc(5)Hex(6)Fuc(1)NeuAc(1)_4
01061:3	1	K.C[+71.037]TLKSFTVEKGIYQTSNFR.V	None	C[+71]	765.061	3	2293.17	2293.16	0	1.3	288	Specific	409.14	391.99	391.99	6.73	168	>>ClampSARS_CoV_20_190	1	sample=1 period=1 cycle=1201 experiment=6	sample=1 period=1 cycle=1201 experiment=6	16.5385	K.CTLKSFTVEKGIYQTSNFR.V	K.C[+71.037]TLKSFTVEKGIYQTSNFR.V_None_3
00922:4	1	K.C[+71.037]TLKSFTVEKGIYQTSNFR.V	None	C[+71]	574.047	4	2293.17	2293.16	0	1.1	288	Specific	785.5	687.13	687.13	12.63	161	>>ClampSARS_CoV_20	1	sample=1 period=1 cycle=1241 experiment=4	sample=1 period=1 cycle=1241 experiment=4	16.6004	K.CTLKSFTVEKGIYQTSNFR.V	K.C[+71.037]TLKSFTVEKGIYQTSNFR.V_None_4
02129:2	1	K.SFT[+568.212]VEK.G	HexNAc(2)Hex(1)	T[+568]	639.799	2	1278.59	1278.58	0	6.2	292	Specific	135.16	5.67	5.67	0.19	158	>>ClampSARS_CoV_18_20_190	1	sample=1 period=1 cycle=1715 experiment=4	sample=1 period=1 cycle=1715 experiment=4	27.8499	K.SFTVEK.G	K.SFT[+568.212]VEK.G_HexNAc(2)Hex(1)_2
00287:2	1	K.GIYQTSN[+0.984]FR.V	None	N[+1]	543.766	2	1086.53	1086.52	0	3.5	298	Specific	247.12	223.4	223.4	3.03	217	>>ClampSARS_CoV_18_20_190	1	sample=1 period=1 cycle=1036 experiment=3	sample=1 period=1 cycle=1036 experiment=3	11.7983	K.GIYQTSNFR.V	K.GIYQTSN[+0.984]FR.V_None_2
01546:3	1	R.KRISNC[+71.037]VADYSVLYNSASFSTFK.C	None	C[+71]	891.113	3	2671.33	2671.32	0	2.8	343	Specific	592.88	477.56	477.56	8.32	168	>>ClampSARS_CoV_20_190	1	sample=1 period=1 cycle=1370 experiment=4	sample=1 period=1 cycle=1370 experiment=4	20.9413	R.KRISNCVADYSVLYNSASFSTFK.C	R.KRISNC[+71.037]VADYSVLYNSASFSTFK.C_None_3
01547:4	1	R.KRISNC[+71.037]VADYSVLYNSASFSTFK.C	None	C[+71]	668.595	4	2671.36	2671.32	0	15.2	343	Specific	768.9	768.9	768.9	13.02	151	>>ClampSARS_CoV_190	1	sample=1 period=1 cycle=1436 experiment=2	sample=1 period=1 cycle=1436 experiment=2	20.9975	R.KRISNCVADYSVLYNSASFSTFK.C	R.KRISNC[+71.037]VADYSVLYNSASFSTFK.C_None_4
02136:3	1	K.RISNC[+71.037]VADYSVLYNSASFSTFK.C	None	C[+71]	848.423	3	2543.26	2543.22	0	12.5	344	Specific	964.04	840.85	840.85	18.17	162	>>ClampSARS_CoV_WT	1	sample=1 period=1 cycle=1472 experiment=12	sample=1 period=1 cycle=1472 experiment=12	22.9861	K.RISNCVADYSVLYNSASFSTFK.C	K.RISNC[+71.037]VADYSVLYNSASFSTFK.C_None_3
02984:4	1	K.RISNC[+71.037]VADYSVLYNSASFSTFK.C	None	C[+71]	636.56	4	2543.22	2543.22	0	-1.4	344	Specific	375.95	375.95	375.95	8.74	219	>>ClampSARS_CoV_WT	1	sample=1 period=1 cycle=1432 experiment=3	sample=1 period=1 cycle=1432 experiment=3	22.9844	K.RISNCVADYSVLYNSASFSTFK.C	K.RISNC[+71.037]VADYSVLYNSASFSTFK.C_None_4
01596:3	1	K.RISNC[+71.037]VADYSVLYN[+0.984]SASFSTFK.C	None	C[+71], N[+1]	848.744	3	2544.22	2544.21	0	4.2	344	Specific	646.98	587.38	444.09	10.02	156	>>ClampSARS_CoV_18	1	sample=1 period=1 cycle=1481 experiment=4	sample=1 period=1 cycle=1481 experiment=4	22.4305	K.RISNCVADYSVLYNSASFSTFK.C	K.RISNC[+71.037]VADYSVLYN[+0.984]SASFSTFK.C_None_3
02299:2	1	R.ISNC[+71.037]VADYSVLYNSASFSTFK.C	None	C[+71]	1194.06	2	2387.11	2387.12	0	-3.6	345	Specific	936.24	843.6	843.6	18.07	146	>>ClampSARS_CoV_190	1	sample=1 period=1 cycle=1508 experiment=4	sample=1 period=1 cycle=1508 experiment=4	24.8284	R.ISNCVADYSVLYNSASFSTFK.C	R.ISNC[+71.037]VADYSVLYNSASFSTFK.C_None_2
01319:3	1	R.ISNC[+71.037]VADYSVLYNSASFSTFK.C	None	C[+71]	796.384	3	2387.14	2387.12	0	6.6	345	Specific	898.1	889.04	889.04	14.85	97	>>ClampSARS_CoV_Variant	1	sample=1 period=1 cycle=1576 experiment=3	sample=1 period=1 cycle=1576 experiment=3	24.9134	R.ISNCVADYSVLYNSASFSTFK.C	R.ISNC[+71.037]VADYSVLYNSASFSTFK.C_None_3
04138:2	1	R.ISN[+0.984]C[+71.037]VADYSVLYNSASFSTFK.C	None	C[+71], N[+1]	1194.56	2	2388.12	2388.11	0	3.8	345	Specific	526.78	374.85	105.37	10	219	>>ClampSARS_CoV_WT	1	sample=1 period=1 cycle=1518 experiment=8	sample=1 period=1 cycle=1518 experiment=8	25.4894	R.ISNCVADYSVLYNSASFSTFK.C	R.ISN[+0.984]C[+71.037]VADYSVLYNSASFSTFK.C_None_2
02178:3	1	R.ISNC[+71.037]VADYSVLYN[+0.984]SASFSTFK.C	None	C[+71], N[+1]	796.71	3	2388.12	2388.11	0	4	345	Specific	870.85	714.01	473.5	16.6	151	>>ClampSARS_CoV_190	1	sample=1 period=1 cycle=1554 experiment=5	sample=1 period=1 cycle=1554 experiment=5	24.2665	R.ISNCVADYSVLYNSASFSTFK.C	R.ISNC[+71.037]VADYSVLYN[+0.984]SASFSTFK.C_None_3
02443:3	1	R.ISNC[+71.037]VADYSVLYNSASFSTFKC[+71.037]YGVSPTK.L	None	C[+71]*2	1098.52	3	3293.54	3293.55	0	-1.6	345	Specific	939.86	815.79	815.79	16.82	186	>>ClampSARS_CoV_WT	1	sample=1 period=1 cycle=1525 experiment=4	sample=1 period=1 cycle=1525 experiment=4	24.6131	R.ISNCVADYSVLYNSASFSTFKCYGVSPTK.L	R.ISNC[+71.037]VADYSVLYNSASFSTFKC[+71.037]YGVSPTK.L_None_3
00013:2	1	K.C[+71.037]YGVSPTK.L	None	C[+71]	463.224	2	925.44	925.445	0	-5.1	366	Specific	421.21	216.59	216.59	5.72	219	>>ClampSARS_CoV_WT	1	sample=1 period=1 cycle=905 experiment=2	sample=1 period=1 cycle=905 experiment=2	8.9679	K.CYGVSPTK.L	K.C[+71.037]YGVSPTK.L_None_2
02558:3	1	K.C[+71.037]YGVSPTKLNDLC[+71.037]FTNVYADSFVIR.G	None	C[+71]*2	989.823	3	2967.46	2967.44	0	6.1	366	Specific	1150.96	992.46	992.46	21	165	>>ClampSARS_CoV_18_190	1	sample=1 period=1 cycle=1592 experiment=6	sample=1 period=1 cycle=1592 experiment=6	26.8519	K.CYGVSPTKLNDLCFTNVYADSFVIR.G	K.C[+71.037]YGVSPTKLNDLC[+71.037]FTNVYADSFVIR.G_None_3
02070:4	1	K.C[+71.037]YGVSPTKLNDLC[+71.037]FTNVYADSFVIR.G	None	C[+71]*2	742.615	4	2967.44	2967.44	0	0.5	366	Specific	692.89	603.8	603.8	10.72	158	>>ClampSARS_CoV_18_20_190	1	sample=1 period=1 cycle=1684 experiment=2	sample=1 period=1 cycle=1684 experiment=2	27.0053	K.CYGVSPTKLNDLCFTNVYADSFVIR.G	K.C[+71.037]YGVSPTKLNDLC[+71.037]FTNVYADSFVIR.G_None_4
04646:3	1	K.C[+71.037]YGVSPTKLN[+0.984]DLC[+71.037]FTNVYADSFVIR.G	None	C[+71]*2, N[+1]	990.148	3	2968.43	2968.42	0	2.1	366	Specific	366.49	366.49	143.14	8.77	219	>>ClampSARS_CoV_WT	1	sample=1 period=1 cycle=1578 experiment=16	sample=1 period=1 cycle=1578 experiment=16	27.2327	K.CYGVSPTKLNDLCFTNVYADSFVIR.G	K.C[+71.037]YGVSPTKLN[+0.984]DLC[+71.037]FTNVYADSFVIR.G_None_3
03551:3	1	K.C[+71.037]YGVSPTKLNDLC[+71.037]FTNVYADSFVIRGDEVR.Q	None	C[+71]*2	1175.23	3	3523.69	3523.7	0	-3.3	366	Specific	274.45	257.9	257.9	3.11	217	>>ClampSARS_CoV_18_20_190	1	sample=1 period=1 cycle=1522 experiment=4	sample=1 period=1 cycle=1522 experiment=4	25.6802	K.CYGVSPTKLNDLCFTNVYADSFVIRGDEVR.Q	K.C[+71.037]YGVSPTKLNDLC[+71.037]FTNVYADSFVIRGDEVR.Q_None_3
02497:4	1	K.C[+71.037]YGVSPTKLNDLC[+71.037]FTNVYADSFVIRGDEVR.Q	None	C[+71]*2	881.683	4	3523.71	3523.7	0	2.8	366	Specific	1259.16	1259.16	1259.16	22.17	146	>>ClampSARS_CoV_190	1	sample=1 period=1 cycle=1540 experiment=5	sample=1 period=1 cycle=1540 experiment=5	25.7616	K.CYGVSPTKLNDLCFTNVYADSFVIRGDEVR.Q	K.C[+71.037]YGVSPTKLNDLC[+71.037]FTNVYADSFVIRGDEVR.Q_None_4
01999:4	1	K.C[+71.037]YGVSPTKLN[+0.984]DLC[+71.037]FTNVYADSFVIRGDEVR.Q	None	C[+71]*2, N[+1]	881.926	4	3524.68	3524.68	0	0.3	366	Specific	967.51	870.93	67.96	15.2	158	>>ClampSARS_CoV_18_20_190	1	sample=1 period=1 cycle=1653 experiment=4	sample=1 period=1 cycle=1653 experiment=4	26.1432	K.CYGVSPTKLNDLCFTNVYADSFVIRGDEVR.Q	K.C[+71.037]YGVSPTKLN[+0.984]DLC[+71.037]FTNVYADSFVIRGDEVR.Q_None_4
02597:2	1	K.LNDLC[+71.037]FTNVYADSFVIR.G	None	C[+71]	1031.01	2	2061.02	2061.01	0	3.6	374	Specific	843.36	712.37	712.37	15.9	151	>>ClampSARS_CoV_190	1	sample=1 period=1 cycle=1661 experiment=5	sample=1 period=1 cycle=1661 experiment=5	27.1991	K.LNDLCFTNVYADSFVIR.G	K.LNDLC[+71.037]FTNVYADSFVIR.G_None_2
01159:3	1	K.LNDLC[+71.037]FTNVYADSFVIR.G	None	C[+71]	687.674	3	2061.01	2061.01	0	-1.7	374	Specific	775.29	775.29	775.29	14.01	86	>>ClampSARS_CoV_18_20_190	1	sample=1 period=1 cycle=1774 experiment=2	sample=1 period=1 cycle=1774 experiment=2	27.263	K.LNDLCFTNVYADSFVIR.G	K.LNDLC[+71.037]FTNVYADSFVIR.G_None_3
02484:2	1	K.LN[+0.984]DLC[+71.037]FTNVYADSFVIR.G	None	C[+71], N[+1]	1031.49	2	2061.98	2061.99	0	-8.8	374	Specific	440.56	361.8	143.37	8.55	161	>>ClampSARS_CoV_20	1	sample=1 period=1 cycle=1685 experiment=4	sample=1 period=1 cycle=1685 experiment=4	28.1616	K.LNDLCFTNVYADSFVIR.G	K.LN[+0.984]DLC[+71.037]FTNVYADSFVIR.G_None_2
01349:3	1	K.LN[+0.984]DLC[+71.037]FTNVYADSFVIR.G	None	C[+71], N[+1]	688	3	2061.98	2061.99	0	-5.4	374	Specific	592.49	548.18	150.35	9.18	100	>>ClampSARS_CoV_18	1	sample=1 period=1 cycle=1786 experiment=2	sample=1 period=1 cycle=1786 experiment=2	28.1799	K.LNDLCFTNVYADSFVIR.G	K.LN[+0.984]DLC[+71.037]FTNVYADSFVIR.G_None_3
01861:3	1	K.LNDLC[+71.037]FTNVYADSFVIRGDEVR.Q	None	C[+71]	873.1	3	2617.29	2617.27	0	5.5	374	Specific	931.51	913.44	913.44	16.67	127	>>ClampSARS_CoV_Variant	1	sample=1 period=1 cycle=1534 experiment=7	sample=1 period=1 cycle=1534 experiment=7	25.3243	K.LNDLCFTNVYADSFVIRGDEVR.Q	K.LNDLC[+71.037]FTNVYADSFVIRGDEVR.Q_None_3
01196:4	1	K.LNDLC[+71.037]FTNVYADSFVIRGDEVR.Q	None	C[+71]	655.075	4	2617.28	2617.27	0	2.7	374	Specific	705.83	705.83	705.83	11.13	100	>>ClampSARS_CoV_18	1	sample=1 period=1 cycle=1664 experiment=3	sample=1 period=1 cycle=1664 experiment=3	25.4247	K.LNDLCFTNVYADSFVIRGDEVR.Q	K.LNDLC[+71.037]FTNVYADSFVIRGDEVR.Q_None_4
03796:3	1	K.LNDLC[+71.037]FTN[+0.984]VYADSFVIRGDEVR.Q	None	C[+71], N[+1]	873.419	3	2618.24	2618.26	0	-4.4	374	Specific	368.16	27.87	27.87	3.48	217	>>ClampSARS_CoV_18_20_190	1	sample=1 period=1 cycle=1563 experiment=3	sample=1 period=1 cycle=1563 experiment=3	26.878	K.LNDLCFTNVYADSFVIRGDEVR.Q	K.LNDLC[+71.037]FTN[+0.984]VYADSFVIRGDEVR.Q_None_3
02527:4	1	K.LNDLC[+71.037]FTNVYADSFVIRGDEVRQIAPGQTGK.I	None	C[+71]	875.198	4	3497.77	3497.75	0	6	374	Specific	874.99	776.93	776.93	15.41	186	>>ClampSARS_CoV_WT	1	sample=1 period=1 cycle=1535 experiment=10	sample=1 period=1 cycle=1535 experiment=10	24.9049	K.LNDLCFTNVYADSFVIRGDEVRQIAPGQTGK.I	K.LNDLC[+71.037]FTNVYADSFVIRGDEVRQIAPGQTGK.I_None_4
02562:4	1	R.QIAPGQTGKIADYNYKLPDDFTGC[+71.037]VIAWNSNNLDSK.V	None	C[+71]	1007.74	4	4027.94	4027.95	0	1.8	396	Specific	426.82	377.43	377.43	5.96	184	>>ClampSARS_CoV_18_190	1	sample=1 period=1 cycle=1502 experiment=7	sample=1 period=1 cycle=1502 experiment=7	24.4677	R.QIAPGQTGKIADYNYKLPDDFTGCVIAWNSNNLDSK.V	R.QIAPGQTGKIADYNYKLPDDFTGC[+71.037]VIAWNSNNLDSK.V_None_4
01059:2	1	R.Q[-17.027]IAPGQTGTIADYNYK.L	None	Q[-17]	861.923	2	1722.84	1722.83	0	2.6	396	Specific	830.86	679.06	679.06	15.73	127	>>ClampSARS_CoV_Variant	1	sample=1 period=1 cycle=1284 experiment=4	sample=1 period=1 cycle=1284 experiment=4	18.441	R.QIAPGQTGTIADYNYK.L	R.Q[-17.027]IAPGQTGTIADYNYK.L_None_2
01095:3	1	R.Q[-17.027]IAPGQTGTIADYNYK.L	None	Q[-17]	574.947	3	1722.83	1722.83	0	-3.7	396	Specific	519.22	446.89	446.89	8.63	122	>>ClampSARS_CoV_Variant	1	sample=1 period=1 cycle=1272 experiment=3	sample=1 period=1 cycle=1272 experiment=3	18.4368	R.QIAPGQTGTIADYNYK.L	R.Q[-17.027]IAPGQTGTIADYNYK.L_None_3
01933:4	1	R.QIAPGQTGTIADYNYKLPDDFTGC[+71.037]VIAWNSNNLDSK.V	None	C[+71]	1000.99	4	4000.94	4000.9	0	9.5	396	Specific	1059.62	1059.62	1059.62	16.51	122	>>ClampSARS_CoV_Variant	1	sample=1 period=1 cycle=1575 experiment=3	sample=1 period=1 cycle=1575 experiment=3	26.5588	R.QIAPGQTGTIADYNYKLPDDFTGCVIAWNSNNLDSK.V	R.QIAPGQTGTIADYNYKLPDDFTGC[+71.037]VIAWNSNNLDSK.V_None_4
02143:4	1	R.Q[-17.027]IAPGQTGTIADYNYKLPDDFTGC[+71.037]VIAWNSNNLDSK.V	None	C[+71], Q[-17]	996.733	4	3983.91	3983.88	0	8.9	396	Specific	1009.7	788.04	788.04	16.19	127	>>ClampSARS_CoV_Variant	1	sample=1 period=1 cycle=1678 experiment=2	sample=1 period=1 cycle=1678 experiment=2	28.9338	R.QIAPGQTGTIADYNYKLPDDFTGCVIAWNSNNLDSK.V	R.Q[-17.027]IAPGQTGTIADYNYKLPDDFTGC[+71.037]VIAWNSNNLDSK.V_None_4
02369:3	1	K.IADYNYKLPDDFTGC[+71.037]VIAWNSNNLDSK.V	None	C[+71]	1049.82	3	3147.44	3147.47	0	-9.2	405	Specific	1222.53	1178.77	1178.77	21.83	146	>>ClampSARS_CoV_190	1	sample=1 period=1 cycle=1520 experiment=5	sample=1 period=1 cycle=1520 experiment=5	25.1857	K.IADYNYKLPDDFTGCVIAWNSNNLDSK.V	K.IADYNYKLPDDFTGC[+71.037]VIAWNSNNLDSK.V_None_3
03449:4	1	K.IADYNYKLPDDFTGC[+71.037]VIAWNSNNLDSK.V	None	C[+71]	787.627	4	3147.48	3147.47	0	3.9	405	Specific	913.48	783.95	783.95	16.62	217	>>ClampSARS_CoV_18_20_190	1	sample=1 period=1 cycle=1510 experiment=7	sample=1 period=1 cycle=1510 experiment=7	25.3271	K.IADYNYKLPDDFTGCVIAWNSNNLDSK.V	K.IADYNYKLPDDFTGC[+71.037]VIAWNSNNLDSK.V_None_4
03604:3	1	K.IADYN[+0.984]YKLPDDFTGC[+71.037]VIAWNSNNLDSK.V	None	C[+71], N[+1]	1050.15	3	3148.44	3148.46	0	-5.8	405	Specific	981.52	880.16	169.36	17.66	217	>>ClampSARS_CoV_18_20_190	1	sample=1 period=1 cycle=1531 experiment=6	sample=1 period=1 cycle=1531 experiment=6	25.9368	K.IADYNYKLPDDFTGCVIAWNSNNLDSK.V	K.IADYN[+0.984]YKLPDDFTGC[+71.037]VIAWNSNNLDSK.V_None_3
02152:4	1	K.IADYNYKLPDDFTGC[+71.037]VIAWN[+0.984]SNNLDSK.V	None	C[+71], N[+1]	787.877	4	3148.49	3148.46	0	9.1	405	Specific	695.29	562.34	35.74	9.12	151	>>ClampSARS_CoV_18_190	1	sample=1 period=1 cycle=1571 experiment=3	sample=1 period=1 cycle=1571 experiment=3	25.8035	K.IADYNYKLPDDFTGCVIAWNSNNLDSK.V	K.IADYNYKLPDDFTGC[+71.037]VIAWN[+0.984]SNNLDSK.V_None_4
04413:4	1	K.IADYNYKLPDDFTGC[+71.037]VIAWNSNNLDSKVGGNYNYLYR.L	None	C[+71]	1087.53	4	4347.08	4347.05	0	8.2	405	Specific	1496.87	1194.02	1194.02	28.03	219	>>ClampSARS_CoV_WT	1	sample=1 period=1 cycle=1548 experiment=10	sample=1 period=1 cycle=1548 experiment=10	26.3672	K.IADYNYKLPDDFTGCVIAWNSNNLDSKVGGNYNYLYR.L	K.IADYNYKLPDDFTGC[+71.037]VIAWNSNNLDSKVGGNYNYLYR.L_None_4
02211:2	1	K.LPDDFTGC[+71.037]VIAWNSNNLDSK.V	None	C[+71]	1140.53	2	2280.05	2280.06	0	-2.8	412	Specific	774.75	759.59	759.59	13.74	168	>>ClampSARS_CoV_20_190	1	sample=1 period=1 cycle=1490 experiment=9	sample=1 period=1 cycle=1490 experiment=9	24.1475	K.LPDDFTGCVIAWNSNNLDSK.V	K.LPDDFTGC[+71.037]VIAWNSNNLDSK.V_None_2
01716:3	1	K.LPDDFTGC[+71.037]VIAWNSNNLDSK.V	None	C[+71]	760.689	3	2280.05	2280.06	0	-2.7	412	Specific	782.39	775.51	775.51	13.8	133	>>ClampSARS_CoV_20_190	1	sample=1 period=1 cycle=1574 experiment=3	sample=1 period=1 cycle=1574 experiment=3	24.1539	K.LPDDFTGCVIAWNSNNLDSK.V	K.LPDDFTGC[+71.037]VIAWNSNNLDSK.V_None_3
02010:2	1	K.LPDDFTGC[+71.037]VIAWN[+0.984]SNNLDSK.V	None	C[+71], N[+1]	1141.02	2	2281.04	2281.04	0	-2.2	412	Specific	572.11	570.21	5.25	8.67	156	>>ClampSARS_CoV_18	1	sample=1 period=1 cycle=1554 experiment=4	sample=1 period=1 cycle=1554 experiment=4	24.5852	K.LPDDFTGCVIAWNSNNLDSK.V	K.LPDDFTGC[+71.037]VIAWN[+0.984]SNNLDSK.V_None_2
02013:3	1	K.LPDDFTGC[+71.037]VIAWN[+0.984]SNNLDSK.V	None	C[+71], N[+1]	761.025	3	2281.06	2281.04	0	6.6	412	Specific	702.24	616.27	61.33	11.85	156	>>ClampSARS_CoV_18	1	sample=1 period=1 cycle=1555 experiment=4	sample=1 period=1 cycle=1555 experiment=4	24.6031	K.LPDDFTGCVIAWNSNNLDSK.V	K.LPDDFTGC[+71.037]VIAWN[+0.984]SNNLDSK.V_None_3
00742:2	1	K.VGGN[+0.984]YNYLYR.L	None	N[+1]	610.287	2	1219.57	1219.57	0	5.9	432	Specific	579.2	579.2	110.97	9.24	184	>>ClampSARS_CoV_18_190	1	sample=1 period=1 cycle=1129 experiment=5	sample=1 period=1 cycle=1129 experiment=5	14.3757	K.VGGNYNYLYR.L	K.VGGN[+0.984]YNYLYR.L_None_2
00935:4	1	R.KSNLKPFERDISTEIYQAGSTPC[+71.037]N[+0.984]GVK.G	None	C[+71], N[+1]	764.387	4	3054.53	3054.52	0	2	445	Specific	731.86	586.23	418.94	9.94	122	>>ClampSARS_CoV_Variant	1	sample=1 period=1 cycle=1221 experiment=3	sample=1 period=1 cycle=1221 experiment=3	16.989	R.KSNLKPFERDISTEIYQAGSTPCNGVK.G	R.KSNLKPFERDISTEIYQAGSTPC[+71.037]N[+0.984]GVK.G_None_4
00887:5	1	R.KSNLKPFERDISTEIYQAGSTPC[+71.037]N[+0.984]GVK.G	None	C[+71], N[+1]	611.71	5	3054.52	3054.52	0	-0.5	445	Specific	379.47	379.47	352.1	7.23	127	>>ClampSARS_CoV_Variant	1	sample=1 period=1 cycle=1233 experiment=3	sample=1 period=1 cycle=1233 experiment=3	16.9585	R.KSNLKPFERDISTEIYQAGSTPCNGVK.G	R.KSNLKPFERDISTEIYQAGSTPC[+71.037]N[+0.984]GVK.G_None_5
01089:4	1	K.SNLKPFERDISTEIYQAGSTPC[+71.037]N[+0.984]GVK.G	None	C[+71], N[+1]	732.363	4	2926.43	2926.43	0	1.8	446	Specific	489.49	489.49	380.11	8.79	127	>>ClampSARS_CoV_Variant	1	sample=1 period=1 cycle=1296 experiment=5	sample=1 period=1 cycle=1296 experiment=5	18.7306	K.SNLKPFERDISTEIYQAGSTPCNGVK.G	K.SNLKPFERDISTEIYQAGSTPC[+71.037]N[+0.984]GVK.G_None_4
04140:4	1	R.DISTEIYQAGSTPC[+71.037]NGVEGFNC[+71.037]YFPLQSYGFQPTNGVGYQPYR.V	None	C[+71]*2	1228.31	4	4910.22	4910.21	0	1.7	454	Specific	1528.19	1309.89	1309.89	27.4	217	>>ClampSARS_CoV_18_20_190	1	sample=1 period=1 cycle=1702 experiment=3	sample=1 period=1 cycle=1702 experiment=3	30.4208	R.DISTEIYQAGSTPCNGVEGFNCYFPLQSYGFQPTNGVGYQPYR.V	R.DISTEIYQAGSTPC[+71.037]NGVEGFNC[+71.037]YFPLQSYGFQPTNGVGYQPYR.V_None_4
02195:4	1	R.DISTEIYQAGSTPC[+71.037]N[+0.984]GVEGFNC[+71.037]YFPLQSYGFQPTNGVGYQPYR.V	None	C[+71]*2, N[+1]	1228.56	4	4911.23	4911.2	0	5.9	454	Specific	1631.41	1448.11	122	27.69	158	>>ClampSARS_CoV_18_20_190	1	sample=1 period=1 cycle=1887 experiment=2	sample=1 period=1 cycle=1887 experiment=2	30.5916	R.DISTEIYQAGSTPCNGVEGFNCYFPLQSYGFQPTNGVGYQPYR.V	R.DISTEIYQAGSTPC[+71.037]N[+0.984]GVEGFNC[+71.037]YFPLQSYGFQPTNGVGYQPYR.V_None_4
01206:4	1	R.DISTEIYQAGSTPC[+71.037]N[+0.984]GVEGFNC[+71.037]YFPLQSYGFQPTN[+0.984]GVGYQPYR.V	None	C[+71]*2, N[+1]*2	1228.8	4	4912.2	4912.18	0	2.7	454	Specific	1484.15	1379.72	125.22	23.49	86	>>ClampSARS_CoV_18_20_190	1	sample=1 period=1 cycle=2053 experiment=2	sample=1 period=1 cycle=2053 experiment=2	30.9112	R.DISTEIYQAGSTPCNGVEGFNCYFPLQSYGFQPTNGVGYQPYR.V	R.DISTEIYQAGSTPC[+71.037]N[+0.984]GVEGFNC[+71.037]YFPLQSYGFQPTN[+0.984]GVGYQPYR.V_None_4
05025:5	1	R.DISTEIYQAGSTPC[+71.037]NGVEGFN[+0.984]C[+71.037]YFPLQSYGFQPTN[+0.984]GVGYQPYR.V	None	C[+71]*2, N[+1]*2	983.25	5	4912.22	4912.18	0	8.1	454	Specific	1084.89	847.75	3.95	18.79	219	>>ClampSARS_CoV_WT	1	sample=1 period=1 cycle=1712 experiment=7	sample=1 period=1 cycle=1712 experiment=7	30.8962	R.DISTEIYQAGSTPCNGVEGFNCYFPLQSYGFQPTNGVGYQPYR.V	R.DISTEIYQAGSTPC[+71.037]NGVEGFN[+0.984]C[+71.037]YFPLQSYGFQPTN[+0.984]GVGYQPYR.V_None_5
00684:2	1	R.DISTEIYQAGSTPC[+71.037]NGVK.G	None	C[+71]	977.469	2	1953.93	1953.92	0	4	454	Specific	950.85	849.45	849.45	17.21	97	>>ClampSARS_CoV_Variant	1	sample=1 period=1 cycle=1271 experiment=3	sample=1 period=1 cycle=1271 experiment=3	17.1519	R.DISTEIYQAGSTPCNGVK.G	R.DISTEIYQAGSTPC[+71.037]NGVK.G_None_2
00898:3	1	R.DISTEIYQAGSTPC[+71.037]NGVK.G	None	C[+71]	651.981	3	1953.93	1953.92	0	2.9	454	Specific	835.6	835.6	835.6	15.18	127	>>ClampSARS_CoV_Variant	1	sample=1 period=1 cycle=1238 experiment=3	sample=1 period=1 cycle=1238 experiment=3	17.1029	R.DISTEIYQAGSTPCNGVK.G	R.DISTEIYQAGSTPC[+71.037]NGVK.G_None_3
00949:2	1	R.DISTEIYQAGSTPC[+71.037]N[+0.984]GVK.G	None	C[+71], N[+1]	977.959	2	1954.91	1954.91	0	2	454	Specific	978.17	893.64	893.64	18.71	127	>>ClampSARS_CoV_Variant	1	sample=1 period=1 cycle=1260 experiment=2	sample=1 period=1 cycle=1260 experiment=2	17.7419	R.DISTEIYQAGSTPCNGVK.G	R.DISTEIYQAGSTPC[+71.037]N[+0.984]GVK.G_None_2
00711:3	1	R.DISTEIYQAGSTPC[+71.037]N[+0.984]GVK.G	None	C[+71], N[+1]	652.307	3	1954.91	1954.91	0	-0.2	454	Specific	869.54	803.7	803.7	15.09	97	>>ClampSARS_CoV_Variant	1	sample=1 period=1 cycle=1287 experiment=2	sample=1 period=1 cycle=1287 experiment=2	17.5941	R.DISTEIYQAGSTPCNGVK.G	R.DISTEIYQAGSTPC[+71.037]N[+0.984]GVK.G_None_3
02013:3	1	K.GFNC[+71.037]YFPLQSYGFQPTYGVGYQPYR.V	None	C[+71]	1008.46	3	3023.38	3023.38	0	-0.8	472	Specific	1214.76	1169.03	1169.03	22.09	122	>>ClampSARS_CoV_Variant	1	sample=1 period=1 cycle=1621 experiment=4	sample=1 period=1 cycle=1621 experiment=4	27.6757	K.GFNCYFPLQSYGFQPTYGVGYQPYR.V	K.GFNC[+71.037]YFPLQSYGFQPTYGVGYQPYR.V_None_3
01497:4	1	K.GFNC[+71.037]YFPLQSYGFQPTYGVGYQPYR.V	None	C[+71]	756.609	4	3023.41	3023.38	0	10.3	472	Specific	952.48	952.48	952.48	16.14	97	>>ClampSARS_CoV_Variant	1	sample=1 period=1 cycle=1705 experiment=3	sample=1 period=1 cycle=1705 experiment=3	27.8763	K.GFNCYFPLQSYGFQPTYGVGYQPYR.V	K.GFNC[+71.037]YFPLQSYGFQPTYGVGYQPYR.V_None_4
04039:2	1	R.VVVLSFELLHAPATVC[+71.037]GPK.K	None	C[+71]	1026.07	2	2051.14	2051.14	0	1.1	497	Specific	824.34	735.63	735.63	15.67	219	>>ClampSARS_CoV_WT	1	sample=1 period=1 cycle=1510 experiment=13	sample=1 period=1 cycle=1510 experiment=13	25.2585	R.VVVLSFELLHAPATVCGPK.K	R.VVVLSFELLHAPATVC[+71.037]GPK.K_None_2
02938:3	1	R.VVVLSFELLHAPATVC[+71.037]GPK.K	None	C[+71]	684.39	3	2051.16	2051.14	0	9.6	497	Specific	899.54	899.54	899.54	16.26	162	>>ClampSARS_CoV_WT	1	sample=1 period=1 cycle=1559 experiment=3	sample=1 period=1 cycle=1559 experiment=3	25.5209	R.VVVLSFELLHAPATVCGPK.K	R.VVVLSFELLHAPATVC[+71.037]GPK.K_None_3
01343:4	1	R.VVVLSFELLHAPATVC[+71.037]GPK.K	None	C[+71]	513.543	4	2051.15	2051.14	0	6.1	497	Specific	707.77	651.4	651.4	11.85	97	>>ClampSARS_CoV_Variant	1	sample=1 period=1 cycle=1592 experiment=2	sample=1 period=1 cycle=1592 experiment=2	25.3193	R.VVVLSFELLHAPATVCGPK.K	R.VVVLSFELLHAPATVC[+71.037]GPK.K_None_4
01916:3	1	R.VVVLSFELLHAPATVC[+71.037]GPKK.S	None	C[+71]	727.076	3	2179.21	2179.23	0	-8.3	497	Specific	955.49	884.95	884.95	16.49	168	>>ClampSARS_CoV_20_190	1	sample=1 period=1 cycle=1457 experiment=3	sample=1 period=1 cycle=1457 experiment=3	23.1865	R.VVVLSFELLHAPATVCGPKK.S	R.VVVLSFELLHAPATVC[+71.037]GPKK.S_None_3
01901:4	1	R.VVVLSFELLHAPATVC[+71.037]GPKK.S	None	C[+71]	545.565	4	2179.24	2179.23	0	3	497	Specific	800.89	800.89	800.89	14.03	168	>>ClampSARS_CoV_20_190	1	sample=1 period=1 cycle=1454 experiment=2	sample=1 period=1 cycle=1454 experiment=2	23.0855	R.VVVLSFELLHAPATVCGPKK.S	R.VVVLSFELLHAPATVC[+71.037]GPKK.S_None_4
00814:5	1	R.VVVLSFELLHAPATVC[+71.037]GPKKSTNLVK.N	None	C[+71]	565.124	5	2821.59	2821.6	0	-3.6	497	Specific	250.44	250.44	250.44	3.52	86	>>ClampSARS_CoV_18_20_190	1	sample=1 period=1 cycle=1545 experiment=3	sample=1 period=1 cycle=1545 experiment=3	22.1443	R.VVVLSFELLHAPATVCGPKKSTNLVK.N	R.VVVLSFELLHAPATVC[+71.037]GPKKSTNLVK.N_None_5
00689:4	1	K.NKC[+71.037]VNFNFNGLTGTGVLTESNKK.F	None	C[+71]	639.824	4	2556.27	2556.29	0	-5	523	Specific	935.49	840.94	840.94	16.19	86	>>ClampSARS_CoV_18_20_190	1	sample=1 period=1 cycle=1427 experiment=2	sample=1 period=1 cycle=1427 experiment=2	19.6888	K.NKCVNFNFNGLTGTGVLTESNKK.F	K.NKC[+71.037]VNFNFNGLTGTGVLTESNKK.F_None_4
00462:4	1	K.NKC[+71.037]VNFNFN[+0.984]GLTGTGVLTESNKK.F	None	C[+71], N[+1]	640.073	4	2557.27	2557.27	0	-1.1	523	Specific	890.12	746.9	42.71	13.84	49	>>ClampSARS_CoV_18_20	1	sample=1 period=1 cycle=1502 experiment=2	sample=1 period=1 cycle=1502 experiment=2	19.4631	K.NKCVNFNFNGLTGTGVLTESNKK.F	K.NKC[+71.037]VNFNFN[+0.984]GLTGTGVLTESNKK.F_None_4
03568:2	1	K.C[+71.037]VNFNFNGLTGTGVLTESNK.K	None	C[+71]	1093.53	2	2186.05	2186.05	0	-1.9	525	Specific	392.42	353.13	353.13	8.72	219	>>ClampSARS_CoV_WT	1	sample=1 period=1 cycle=1480 experiment=8	sample=1 period=1 cycle=1480 experiment=8	24.3898	K.CVNFNFNGLTGTGVLTESNK.K	K.C[+71.037]VNFNFNGLTGTGVLTESNK.K_None_2
02200:3	1	K.C[+71.037]VNFNFNGLTGTGVLTESNK.K	None	C[+71]	729.356	3	2186.05	2186.05	0	0.7	525	Specific	758.59	640.64	640.64	13.69	165	>>ClampSARS_CoV_18_190	1	sample=1 period=1 cycle=1506 experiment=2	sample=1 period=1 cycle=1506 experiment=2	24.3989	K.CVNFNFNGLTGTGVLTESNK.K	K.C[+71.037]VNFNFNGLTGTGVLTESNK.K_None_3
03405:2	1	K.C[+71.037]VNFNFN[+0.984]GLTGTGVLTESNK.K	None	C[+71], N[+1]	1094.02	2	2187.03	2187.04	0	-1.7	525	Specific	508.01	449.61	81.46	10.21	219	>>ClampSARS_CoV_WT	1	sample=1 period=1 cycle=1468 experiment=17	sample=1 period=1 cycle=1468 experiment=17	24.0478	K.CVNFNFNGLTGTGVLTESNK.K	K.C[+71.037]VNFNFN[+0.984]GLTGTGVLTESNK.K_None_2
01749:3	1	K.C[+71.037]VNFNFN[+0.984]GLTGTGVLTESNK.K	None	C[+71], N[+1]	729.685	3	2187.04	2187.04	0	0.8	525	Specific	739.1	616.74	67.89	13.18	127	>>ClampSARS_CoV_Variant	1	sample=1 period=1 cycle=1491 experiment=2	sample=1 period=1 cycle=1491 experiment=2	24.1033	K.CVNFNFNGLTGTGVLTESNK.K	K.C[+71.037]VNFNFN[+0.984]GLTGTGVLTESNK.K_None_3
01982:2	1	K.C[+71.037]VNFNFNGLTGTGVLTESNKK.F	None	C[+71]	1157.57	2	2314.14	2314.15	0	4.7	525	Specific	473.22	344.03	344.03	6.94	184	>>ClampSARS_CoV_18_190	1	sample=1 period=1 cycle=1428 experiment=5	sample=1 period=1 cycle=1428 experiment=5	22.2934	K.CVNFNFNGLTGTGVLTESNKK.F	K.C[+71.037]VNFNFNGLTGTGVLTESNKK.F_None_2
00619:3	1	K.C[+71.037]VNFNFNGLTGTGVLTESNKK.F	None	C[+71]	772.058	3	2314.16	2314.15	0	4.6	525	Specific	943.49	783.48	783.48	15.5	52	>>ClampSARS_CoV_18_20	1	sample=1 period=1 cycle=1630 experiment=4	sample=1 period=1 cycle=1630 experiment=4	22.3556	K.CVNFNFNGLTGTGVLTESNKK.F	K.C[+71.037]VNFNFNGLTGTGVLTESNKK.F_None_3
01475:4	1	K.C[+71.037]VNFNFNGLTGTGVLTESNKK.F	None	C[+71]	579.298	4	2314.17	2314.15	0	8.9	525	Specific	589.7	486.85	486.85	9.15	127	>>ClampSARS_CoV_Variant	1	sample=1 period=1 cycle=1431 experiment=2	sample=1 period=1 cycle=1431 experiment=2	22.3349	K.CVNFNFNGLTGTGVLTESNKK.F	K.C[+71.037]VNFNFNGLTGTGVLTESNKK.F_None_4
02594:2	1	K.C[+71.037]VNFNFN[+0.984]GLTGTGVLTESNKK.F	None	C[+71], N[+1]	1158.07	2	2315.13	2315.13	0	-0.2	525	Specific	501.53	406.02	82.66	9.01	219	>>ClampSARS_CoV_WT	1	sample=1 period=1 cycle=1399 experiment=19	sample=1 period=1 cycle=1399 experiment=19	22.0286	K.CVNFNFNGLTGTGVLTESNKK.F	K.C[+71.037]VNFNFN[+0.984]GLTGTGVLTESNKK.F_None_2
01302:3	1	K.C[+71.037]VNFNFN[+0.984]GLTGTGVLTESNKK.F	None	C[+71], N[+1]	772.382	3	2315.13	2315.13	0	-1	525	Specific	977.09	838.67	110.78	17.12	158	>>ClampSARS_CoV_18_20_190	1	sample=1 period=1 cycle=1513 experiment=6	sample=1 period=1 cycle=1513 experiment=6	22.0963	K.CVNFNFNGLTGTGVLTESNKK.F	K.C[+71.037]VNFNFN[+0.984]GLTGTGVLTESNKK.F_None_3
01798:4	1	K.C[+71.037]VNFNFN[+0.984]GLTGTGVLTESNKK.F	None	C[+71], N[+1]	579.537	4	2315.13	2315.13	0	2.8	525	Specific	707.63	554.41	84.53	12.54	184	>>ClampSARS_CoV_18_190	1	sample=1 period=1 cycle=1415 experiment=2	sample=1 period=1 cycle=1415 experiment=2	21.9072	K.CVNFNFNGLTGTGVLTESNKK.F	K.C[+71.037]VNFNFN[+0.984]GLTGTGVLTESNKK.F_None_4
01837:3	1	K.C[+71.037]VNFN[+0.984]FN[+0.984]GLTGTGVLTESNKK.F	None	C[+71], N[+1]*2	772.724	3	2316.16	2316.12	0	17	525	Specific	755.75	620.08	85.42	13.72	162	>>ClampSARS_CoV_WT	1	sample=1 period=1 cycle=1439 experiment=8	sample=1 period=1 cycle=1439 experiment=8	22.0047	K.CVNFNFNGLTGTGVLTESNKK.F	K.C[+71.037]VNFN[+0.984]FN[+0.984]GLTGTGVLTESNKK.F_None_3
02679:4	1	K.C[+71.037]VNFN[+0.984]FNGLTGTGVLTESNKKFLPFQQFGR.D	None	C[+71], N[+1]	859.69	4	3435.74	3435.72	0	6.9	525	Specific	971.26	906.03	3.71	16.17	146	>>ClampSARS_CoV_190	1	sample=1 period=1 cycle=1609 experiment=2	sample=1 period=1 cycle=1609 experiment=2	27.6313	K.CVNFNFNGLTGTGVLTESNKKFLPFQQFGR.D	K.C[+71.037]VNFN[+0.984]FNGLTGTGVLTESNKKFLPFQQFGR.D_None_4
02012:4	1	K.TSVDC[+71.037]TMYIC[+71.037]GDSTEC[+71.037]SNLLLQYGSFC[+71.037]TQLNR.A	None	C[+71]*4	963.183	4	3849.71	3849.69	0	4.9	713	Specific	1355.23	1151.44	1151.44	22.96	122	>>ClampSARS_CoV_Variant	1	sample=1 period=1 cycle=1621 experiment=3	sample=1 period=1 cycle=1621 experiment=3	27.6698	K.TSVDCTMYICGDSTECSNLLLQYGSFCTQLNR.A	K.TSVDC[+71.037]TMYIC[+71.037]GDSTEC[+71.037]SNLLLQYGSFC[+71.037]TQLNR.A_None_4
01260:4	1	K.TSVDC[+71.037]TM[+15.995]YIC[+71.037]GDSTEC[+71.037]SNLLLQYGSFC[+71.037]TQLNR.A	None	C[+71]*4, M[+16]	967.184	4	3865.72	3865.68	0	7.9	713	Specific	1238.38	1004.05	1004.05	19	100	>>ClampSARS_CoV_18	1	sample=1 period=1 cycle=1700 experiment=2	sample=1 period=1 cycle=1700 experiment=2	26.4357	K.TSVDCTMYICGDSTECSNLLLQYGSFCTQLNR.A	K.TSVDC[+71.037]TM[+15.995]YIC[+71.037]GDSTEC[+71.037]SNLLLQYGSFC[+71.037]TQLNR.A_None_4
02527:4	1	K.TSVDC[+71.037]TM[+15.995]YIC[+71.037]GDSTEC[+71.037]SN[+0.984]LLLQYGSFC[+71.037]TQLNR.A	None	C[+71]*4, M[+16], N[+1]	967.432	4	3866.71	3866.67	0	10	713	Specific	802.71	592.74	295.85	12.62	151	>>ClampSARS_CoV_190	1	sample=1 period=1 cycle=1632 experiment=3	sample=1 period=1 cycle=1632 experiment=3	26.4376	K.TSVDCTMYICGDSTECSNLLLQYGSFCTQLNR.A	K.TSVDC[+71.037]TM[+15.995]YIC[+71.037]GDSTEC[+71.037]SN[+0.984]LLLQYGSFC[+71.037]TQLNR.A_None_4
02832:4	1	K.TSVDC[+71.037]TMYIC[+71.037]GDSTEC[+71.037]SN[+0.984]LLLQYGSFC[+71.037]TQLNR.A	None	C[+71]*4, N[+1]	963.439	4	3850.73	3850.67	0	15.7	713	Specific	904.29	715.83	406.73	12.5	168	>>ClampSARS_CoV_20_190	1	sample=1 period=1 cycle=1624 experiment=4	sample=1 period=1 cycle=1624 experiment=4	27.9926	K.TSVDCTMYICGDSTECSNLLLQYGSFCTQLNR.A	K.TSVDC[+71.037]TMYIC[+71.037]GDSTEC[+71.037]SN[+0.984]LLLQYGSFC[+71.037]TQLNR.A_None_4
00836:3	1	R.ALTGIAVEQDKN[+0.984]TQEVFAQVK.Q	None	N[+1]	764.08	3	2290.23	2290.19	0	14.4	745	Specific	948.18	938.3	938.3	14.26	97	>>ClampSARS_CoV_Variant	1	sample=1 period=1 cycle=1334 experiment=8	sample=1 period=1 cycle=1334 experiment=8	18.7995	R.ALTGIAVEQDKNTQEVFAQVK.Q	R.ALTGIAVEQDKN[+0.984]TQEVFAQVK.Q_None_3
00541:2	1	K.Q[-17.027]IYKTPPIK.D	None	Q[-17]	535.813	2	1070.62	1070.62	0	-5.7	766	Specific	455.72	323.27	323.27	5.69	133	>>ClampSARS_CoV_20_190	1	sample=1 period=1 cycle=1147 experiment=3	sample=1 period=1 cycle=1147 experiment=3	13.9849	K.QIYKTPPIK.D	K.Q[-17.027]IYKTPPIK.D_None_2
01541:3	1	K.QIYKT[+656.228]PPIK.D	HexNAc(1)Hex(1)NeuAc(1)	T[+656]	581.96	3	1743.87	1743.88	0	-7.1	766	Specific	103.88	17.44	17.44	0.15	158	>>ClampSARS_CoV_18_20_190	1	sample=1 period=1 cycle=1560 experiment=5	sample=1 period=1 cycle=1560 experiment=5	23.4842	K.QIYKTPPIK.D	K.QIYKT[+656.228]PPIK.D_HexNAc(1)Hex(1)NeuAc(1)_3
00505:2	1	K.Q[17.027]IYKTPPIK.D	None	Q[-17]	535.813	2	1070.62	1070.62	0	4.5	766	Specific	488.06	414.61	414.61	6.17	151	>>ClampSARS_CoV_18_190	1	sample=1 period=1 cycle=1103 experiment=2	sample=1 period=1 cycle=1103 experiment=2	13.724	K.Q[17.027]IYKTPPIK.D	K.Q[17.027]IYKTPPIK.D_None_2
04090:4	1	K.TPPIKDFGGFN[+1095.397]FSQILPDPSKPSK.R	HexNAc(3)Hex(3)	N[+1095]	928.959	4	3712.81	3712.76	0	13.6	770	Specific	465.73	325.12	325.12	7.24	219	>>ClampSARS_CoV_WT	1	sample=1 period=1 cycle=1513 experiment=9	sample=1 period=1 cycle=1513 experiment=9	25.3425	K.TPPIKDFGGFNFSQILPDPSKPSK.R	K.TPPIKDFGGFN[+1095.397]FSQILPDPSKPSK.R_HexNAc(3)Hex(3)_4
02135:4	1	K.TPPIKDFGGFN[+1216.423]FSQILPDPSKPSK.R	HexNAc(2)Hex(5)	N[+1216]	959.207	4	3833.81	3833.79	0	5	770	Specific	784.53	566.28	566.28	12.4	156	>>ClampSARS_CoV_18	1	sample=1 period=1 cycle=1578 experiment=4	sample=1 period=1 cycle=1578 experiment=4	25.2862	K.TPPIKDFGGFNFSQILPDPSKPSK.R	K.TPPIKDFGGFN[+1216.423]FSQILPDPSKPSK.R_HexNAc(2)Hex(5)_4
03365:4	1	K.TPPIKDFGGFN[+1378.476]FSQILPDPSKPSK.R	HexNAc(2)Hex(6)	N[+1378]	999.724	4	3995.87	3995.84	0	8.2	770	Specific	300.85	195.64	195.64	3.95	217	>>ClampSARS_CoV_18_20_190	1	sample=1 period=1 cycle=1502 experiment=12	sample=1 period=1 cycle=1502 experiment=12	25.106	K.TPPIKDFGGFNFSQILPDPSKPSK.R	K.TPPIKDFGGFN[+1378.476]FSQILPDPSKPSK.R_HexNAc(2)Hex(6)_4
01770:4	1	K.TPPIKDFGGFN[+1444.534]FSQILPDPSKPSK.R	HexNAc(4)Hex(3)Fuc(1)	N[+1445]	1016.24	4	4061.93	4061.9	0	8.3	770	Specific	441.96	270.79	270.79	4.91	122	>>ClampSARS_CoV_Variant	1	sample=1 period=1 cycle=1518 experiment=7	sample=1 period=1 cycle=1518 experiment=7	24.9221	K.TPPIKDFGGFNFSQILPDPSKPSK.R	K.TPPIKDFGGFN[+1444.534]FSQILPDPSKPSK.R_HexNAc(4)Hex(3)Fuc(1)_4
04422:4	1	K.TPPIKDFGGFN[+1897.682]FSQILPDPSKPSK.R	HexNAc(4)Hex(4)Fuc(1)NeuAc(1)	N[+1898]	1129.52	4	4515.04	4515.05	0	-1.3	770	Specific	58.77	29.16	29.16	1.7	219	>>ClampSARS_CoV_WT	1	sample=1 period=1 cycle=1549 experiment=10	sample=1 period=1 cycle=1549 experiment=10	26.3959	K.TPPIKDFGGFNFSQILPDPSKPSK.R	K.TPPIKDFGGFN[+1897.682]FSQILPDPSKPSK.R_HexNAc(4)Hex(4)Fuc(1)NeuAc(1)_4
03331:4	1	K.TPPIKDFGGFN[+1095.397]FSQILPDPSKPSKR.S	HexNAc(3)Hex(3)	N[+1095]	967.977	4	3868.88	3868.86	0	5.4	770	Specific	448.41	408.23	408.23	7.91	219	>>ClampSARS_CoV_WT	1	sample=1 period=1 cycle=1464 experiment=11	sample=1 period=1 cycle=1464 experiment=11	23.9245	K.TPPIKDFGGFNFSQILPDPSKPSKR.S	K.TPPIKDFGGFN[+1095.397]FSQILPDPSKPSKR.S_HexNAc(3)Hex(3)_4
02447:5	1	K.TPPIKDFGGFN[+1095.397]FSQILPDPSKPSKR.S	HexNAc(3)Hex(3)	N[+1095]	774.59	5	3868.92	3868.86	0	14.3	770	Specific	1050.03	692.97	692.97	19.51	162	>>ClampSARS_CoV_WT	1	sample=1 period=1 cycle=1509 experiment=10	sample=1 period=1 cycle=1509 experiment=10	24.0594	K.TPPIKDFGGFNFSQILPDPSKPSKR.S	K.TPPIKDFGGFN[+1095.397]FSQILPDPSKPSKR.S_HexNAc(3)Hex(3)_5
01798:4	1	K.TPPIKDFGGFN[+1216.423]FSQILPDPSKPSKR.S	HexNAc(2)Hex(5)	N[+1216]	998.235	4	3989.92	3989.89	0	6.7	770	Specific	874	732.47	732.47	13.95	151	>>ClampSARS_CoV_18_190	1	sample=1 period=1 cycle=1505 experiment=12	sample=1 period=1 cycle=1505 experiment=12	23.8722	K.TPPIKDFGGFNFSQILPDPSKPSKR.S	K.TPPIKDFGGFN[+1216.423]FSQILPDPSKPSKR.S_HexNAc(2)Hex(5)_4
00621:5	1	K.TPPIKDFGGFN[+1216.423]FSQILPDPSKPSKR.S	HexNAc(2)Hex(5)	N[+1216]	798.788	5	3989.91	3989.89	0	5.5	770	Specific	1337.72	934.39	934.39	21.56	60	>>ClampSARS_CoV_20	1	sample=1 period=1 cycle=1727 experiment=3	sample=1 period=1 cycle=1727 experiment=3	23.9337	K.TPPIKDFGGFNFSQILPDPSKPSKR.S	K.TPPIKDFGGFN[+1216.423]FSQILPDPSKPSKR.S_HexNAc(2)Hex(5)_5
02369:6	1	K.TPPIKDFGGFN[+1216.423]FSQILPDPSKPSKR.S	HexNAc(2)Hex(5)	N[+1216]	665.821	6	3989.89	3989.89	0	0.1	770	Specific	699.11	600.36	600.36	10.62	184	>>ClampSARS_CoV_18_190	1	sample=1 period=1 cycle=1481 experiment=4	sample=1 period=1 cycle=1481 experiment=4	23.839	K.TPPIKDFGGFNFSQILPDPSKPSKR.S	K.TPPIKDFGGFN[+1216.423]FSQILPDPSKPSKR.S_HexNAc(2)Hex(5)_6
01659:4	1	K.TPPIKDFGGFN[+1241.454]FSQILPDPSKPSKR.S	HexNAc(3)Hex(3)Fuc(1)	N[+1241]	1004.5	4	4014.97	4014.92	0	12.7	770	Specific	418.1	314.95	314.95	3.93	127	>>ClampSARS_CoV_Variant	1	sample=1 period=1 cycle=1476 experiment=9	sample=1 period=1 cycle=1476 experiment=9	23.667	K.TPPIKDFGGFNFSQILPDPSKPSKR.S	K.TPPIKDFGGFN[+1241.454]FSQILPDPSKPSKR.S_HexNAc(3)Hex(3)Fuc(1)_4
01629:5	1	K.TPPIKDFGGFN[+1241.454]FSQILPDPSKPSKR.S	HexNAc(3)Hex(3)Fuc(1)	N[+1241]	803.798	5	4014.96	4014.92	0	9.6	770	Specific	1249.4	806.27	806.27	20.52	122	>>ClampSARS_CoV_Variant	1	sample=1 period=1 cycle=1472 experiment=4	sample=1 period=1 cycle=1472 experiment=4	23.6565	K.TPPIKDFGGFNFSQILPDPSKPSKR.S	K.TPPIKDFGGFN[+1241.454]FSQILPDPSKPSKR.S_HexNAc(3)Hex(3)Fuc(1)_5
03283:4	1	K.TPPIKDFGGFN[+1257.449]FSQILPDPSKPSKR.S	HexNAc(3)Hex(4)	N[+1257]	1008.49	4	4030.94	4030.92	0	6.5	770	Specific	224.94	192.26	192.26	3.48	219	>>ClampSARS_CoV_WT	1	sample=1 period=1 cycle=1461 experiment=18	sample=1 period=1 cycle=1461 experiment=18	23.8418	K.TPPIKDFGGFNFSQILPDPSKPSKR.S	K.TPPIKDFGGFN[+1257.449]FSQILPDPSKPSKR.S_HexNAc(3)Hex(4)_4
02399:5	1	K.TPPIKDFGGFN[+1257.449]FSQILPDPSKPSKR.S	HexNAc(3)Hex(4)	N[+1257]	806.997	5	4030.96	4030.92	0	10.2	770	Specific	934.56	776.75	776.75	16.51	162	>>ClampSARS_CoV_WT	1	sample=1 period=1 cycle=1505 experiment=8	sample=1 period=1 cycle=1505 experiment=8	23.9363	K.TPPIKDFGGFNFSQILPDPSKPSKR.S	K.TPPIKDFGGFN[+1257.449]FSQILPDPSKPSKR.S_HexNAc(3)Hex(4)_5
03319:4	1	K.TPPIKDFGGFN[+1298.476]FSQILPDPSKPSKR.S	HexNAc(4)Hex(3)	N[+1298]	1018.75	4	4071.97	4071.94	0	7.7	770	Specific	453.56	423.9	423.9	7.91	219	>>ClampSARS_CoV_WT	1	sample=1 period=1 cycle=1463 experiment=17	sample=1 period=1 cycle=1463 experiment=17	23.8981	K.TPPIKDFGGFNFSQILPDPSKPSKR.S	K.TPPIKDFGGFN[+1298.476]FSQILPDPSKPSKR.S_HexNAc(4)Hex(3)_4
01659:5	1	K.TPPIKDFGGFN[+1298.476]FSQILPDPSKPSKR.S	HexNAc(4)Hex(3)	N[+1298]	815.193	5	4071.94	4071.94	0	-1.4	770	Specific	1098.38	773.93	773.93	18.6	158	>>ClampSARS_CoV_18_20_190	1	sample=1 period=1 cycle=1575 experiment=7	sample=1 period=1 cycle=1575 experiment=7	23.9176	K.TPPIKDFGGFNFSQILPDPSKPSKR.S	K.TPPIKDFGGFN[+1298.476]FSQILPDPSKPSKR.S_HexNAc(4)Hex(3)_5
02226:6	1	K.TPPIKDFGGFN[+1298.476]FSQILPDPSKPSKR.S	HexNAc(4)Hex(3)	N[+1298]	679.496	6	4071.94	4071.94	0	-0.8	770	Specific	414.27	414.27	414.27	8.83	186	>>ClampSARS_CoV_WT	1	sample=1 period=1 cycle=1500 experiment=6	sample=1 period=1 cycle=1500 experiment=6	23.8706	K.TPPIKDFGGFNFSQILPDPSKPSKR.S	K.TPPIKDFGGFN[+1298.476]FSQILPDPSKPSKR.S_HexNAc(4)Hex(3)_6
02096:4	1	K.TPPIKDFGGFN[+1378.476]FSQILPDPSKPSKR.S	HexNAc(2)Hex(6)	N[+1378]	1038.74	4	4151.94	4151.94	0	-0.5	770	Specific	584.01	470.43	470.43	8.12	168	>>ClampSARS_CoV_20_190	1	sample=1 period=1 cycle=1481 experiment=9	sample=1 period=1 cycle=1481 experiment=9	23.883	K.TPPIKDFGGFNFSQILPDPSKPSKR.S	K.TPPIKDFGGFN[+1378.476]FSQILPDPSKPSKR.S_HexNAc(2)Hex(6)_4
02289:5	1	K.TPPIKDFGGFN[+1378.476]FSQILPDPSKPSKR.S	HexNAc(2)Hex(6)	N[+1378]	831.194	5	4151.94	4151.94	0	0.2	770	Specific	1288.71	1024.1	1024.1	22.96	184	>>ClampSARS_CoV_18_190	1	sample=1 period=1 cycle=1476 experiment=10	sample=1 period=1 cycle=1476 experiment=10	23.6978	K.TPPIKDFGGFNFSQILPDPSKPSKR.S	K.TPPIKDFGGFN[+1378.476]FSQILPDPSKPSKR.S_HexNAc(2)Hex(6)_5
01776:6	1	K.TPPIKDFGGFN[+1378.476]FSQILPDPSKPSKR.S	HexNAc(2)Hex(6)	N[+1378]	692.832	6	4151.96	4151.94	0	3.6	770	Specific	363.17	363.17	363.17	6.88	151	>>ClampSARS_CoV_18_190	1	sample=1 period=1 cycle=1504 experiment=5	sample=1 period=1 cycle=1504 experiment=5	23.8309	K.TPPIKDFGGFNFSQILPDPSKPSKR.S	K.TPPIKDFGGFN[+1378.476]FSQILPDPSKPSKR.S_HexNAc(2)Hex(6)_6
02377:4	1	K.TPPIKDFGGFN[+1419.502]FSQILPDPSKPSKR.S	HexNAc(3)Hex(5)	N[+1420]	1049.02	4	4193.06	4192.97	0	21.7	770	Specific	350.97	236.38	236.38	4.19	162	>>ClampSARS_CoV_WT	1	sample=1 period=1 cycle=1503 experiment=15	sample=1 period=1 cycle=1503 experiment=15	23.8873	K.TPPIKDFGGFNFSQILPDPSKPSKR.S	K.TPPIKDFGGFN[+1419.502]FSQILPDPSKPSKR.S_HexNAc(3)Hex(5)_4
01807:5	1	K.TPPIKDFGGFN[+1419.502]FSQILPDPSKPSKR.S	HexNAc(3)Hex(5)	N[+1420]	839.403	5	4192.99	4192.97	0	3.8	770	Specific	997.34	803.38	803.38	16.3	161	>>ClampSARS_CoV_20	1	sample=1 period=1 cycle=1534 experiment=8	sample=1 period=1 cycle=1534 experiment=8	23.8964	K.TPPIKDFGGFNFSQILPDPSKPSKR.S	K.TPPIKDFGGFN[+1419.502]FSQILPDPSKPSKR.S_HexNAc(3)Hex(5)_5
01633:4	1	K.TPPIKDFGGFN[+1444.534]FSQILPDPSKPSKR.S	HexNAc(4)Hex(3)Fuc(1)	N[+1445]	1055.26	4	4218.04	4218	0	8.5	770	Specific	1004.86	694.36	694.36	17.02	127	>>ClampSARS_CoV_Variant	1	sample=1 period=1 cycle=1473 experiment=7	sample=1 period=1 cycle=1473 experiment=7	23.5823	K.TPPIKDFGGFNFSQILPDPSKPSKR.S	K.TPPIKDFGGFN[+1444.534]FSQILPDPSKPSKR.S_HexNAc(4)Hex(3)Fuc(1)_4
00928:5	1	K.TPPIKDFGGFN[+1444.534]FSQILPDPSKPSKR.S	HexNAc(4)Hex(3)Fuc(1)	N[+1445]	844.408	5	4218.01	4218	0	2.7	770	Specific	1183.84	719.52	719.52	19.74	86	>>ClampSARS_CoV_18_20_190	1	sample=1 period=1 cycle=1594 experiment=3	sample=1 period=1 cycle=1594 experiment=3	23.504	K.TPPIKDFGGFNFSQILPDPSKPSKR.S	K.TPPIKDFGGFN[+1444.534]FSQILPDPSKPSKR.S_HexNAc(4)Hex(3)Fuc(1)_5
01628:6	1	K.TPPIKDFGGFN[+1444.534]FSQILPDPSKPSKR.S	HexNAc(4)Hex(3)Fuc(1)	N[+1445]	703.846	6	4218.04	4218	0	9.5	770	Specific	724.61	593.27	593.27	11.21	127	>>ClampSARS_CoV_Variant	1	sample=1 period=1 cycle=1473 experiment=2	sample=1 period=1 cycle=1473 experiment=2	23.5681	K.TPPIKDFGGFNFSQILPDPSKPSKR.S	K.TPPIKDFGGFN[+1444.534]FSQILPDPSKPSKR.S_HexNAc(4)Hex(3)Fuc(1)_6
02389:5	1	K.TPPIKDFGGFN[+1460.529]FSQILPDPSKPSKR.S	HexNAc(4)Hex(4)	N[+1461]	847.611	5	4234.02	4234	0	6.8	770	Specific	774.56	511.02	511.02	13.72	162	>>ClampSARS_CoV_WT	1	sample=1 period=1 cycle=1504 experiment=13	sample=1 period=1 cycle=1504 experiment=13	23.9118	K.TPPIKDFGGFNFSQILPDPSKPSKR.S	K.TPPIKDFGGFN[+1460.529]FSQILPDPSKPSKR.S_HexNAc(4)Hex(4)_5
01800:4	1	K.TPPIKDFGGFN[+1540.529]FSQILPDPSKPSKR.S	HexNAc(2)Hex(7)	N[+1541]	1079.26	4	4314.01	4314	0	2.3	770	Specific	467.45	274.53	274.53	4.37	161	>>ClampSARS_CoV_20	1	sample=1 period=1 cycle=1533 experiment=14	sample=1 period=1 cycle=1533 experiment=14	23.8742	K.TPPIKDFGGFNFSQILPDPSKPSKR.S	K.TPPIKDFGGFN[+1540.529]FSQILPDPSKPSKR.S_HexNAc(2)Hex(7)_4
01047:5	1	K.TPPIKDFGGFN[+1540.529]FSQILPDPSKPSKR.S	HexNAc(2)Hex(7)	N[+1541]	863.609	5	4314.02	4314	0	4.7	770	Specific	1266.44	914.53	914.53	20.4	100	>>ClampSARS_CoV_18	1	sample=1 period=1 cycle=1605 experiment=7	sample=1 period=1 cycle=1605 experiment=7	23.8389	K.TPPIKDFGGFNFSQILPDPSKPSKR.S	K.TPPIKDFGGFN[+1540.529]FSQILPDPSKPSKR.S_HexNAc(2)Hex(7)_5
02786:6	1	K.TPPIKDFGGFN[+1540.529]FSQILPDPSKPSKR.S	HexNAc(2)Hex(7)	N[+1541]	719.844	6	4314.03	4314	0	7.5	770	Specific	574.97	574.97	574.97	8.35	217	>>ClampSARS_CoV_18_20_190	1	sample=1 period=1 cycle=1457 experiment=4	sample=1 period=1 cycle=1457 experiment=4	23.7707	K.TPPIKDFGGFNFSQILPDPSKPSKR.S	K.TPPIKDFGGFN[+1540.529]FSQILPDPSKPSKR.S_HexNAc(2)Hex(7)_6
02726:5	1	K.TPPIKDFGGFN[+1548.545]FSQILPDPSKPSKR.S	HexNAc(3)Hex(4)NeuAc(1)	N[+1549]	865.216	5	4322.05	4322.01	0	9.2	770	Specific	260.48	236.81	236.81	4.2	186	>>ClampSARS_CoV_WT	1	sample=1 period=1 cycle=1551 experiment=12	sample=1 period=1 cycle=1551 experiment=12	25.3745	K.TPPIKDFGGFNFSQILPDPSKPSKR.S	K.TPPIKDFGGFN[+1548.545]FSQILPDPSKPSKR.S_HexNAc(3)Hex(4)NeuAc(1)_5
02345:5	1	K.TPPIKDFGGFN[+1581.555]FSQILPDPSKPSKR.S	HexNAc(3)Hex(6)	N[+1582]	871.823	5	4355.09	4355.02	0	15.1	770	Specific	334.36	318.1	318.1	6.17	162	>>ClampSARS_CoV_WT	1	sample=1 period=1 cycle=1501 experiment=12	sample=1 period=1 cycle=1501 experiment=12	23.8227	K.TPPIKDFGGFNFSQILPDPSKPSKR.S	K.TPPIKDFGGFN[+1581.555]FSQILPDPSKPSKR.S_HexNAc(3)Hex(6)_5
01626:5	1	K.TPPIKDFGGFN[+1606.587]FSQILPDPSKPSKR.S	HexNAc(4)Hex(4)Fuc(1)	N[+1607]	876.818	5	4380.06	4380.05	0	1.7	770	Specific	1077.4	779.16	779.16	19.14	127	>>ClampSARS_CoV_Variant	1	sample=1 period=1 cycle=1472 experiment=6	sample=1 period=1 cycle=1472 experiment=6	23.5496	K.TPPIKDFGGFNFSQILPDPSKPSKR.S	K.TPPIKDFGGFN[+1606.587]FSQILPDPSKPSKR.S_HexNAc(4)Hex(4)Fuc(1)_5
02185:5	1	K.TPPIKDFGGFN[+1622.582]FSQILPDPSKPSKR.S	HexNAc(4)Hex(5)	N[+1623]	880.019	5	4396.06	4396.05	0	3.6	770	Specific	745.56	541.95	541.95	13.04	186	>>ClampSARS_CoV_WT	1	sample=1 period=1 cycle=1496 experiment=6	sample=1 period=1 cycle=1496 experiment=6	23.7588	K.TPPIKDFGGFNFSQILPDPSKPSKR.S	K.TPPIKDFGGFN[+1622.582]FSQILPDPSKPSKR.S_HexNAc(4)Hex(5)_5
02664:5	1	K.TPPIKDFGGFN[+1647.613]FSQILPDPSKPSKR.S	HexNAc(5)Hex(3)Fuc(1)	N[+1648]	885.026	5	4421.1	4421.08	0	4.8	770	Specific	882.09	613.35	613.35	14.72	217	>>ClampSARS_CoV_18_20_190	1	sample=1 period=1 cycle=1446 experiment=6	sample=1 period=1 cycle=1446 experiment=6	23.4625	K.TPPIKDFGGFNFSQILPDPSKPSKR.S	K.TPPIKDFGGFN[+1647.613]FSQILPDPSKPSKR.S_HexNAc(5)Hex(3)Fuc(1)_5
02783:4	1	K.TPPIKDFGGFN[+1702.581]FSQILPDPSKPSKR.S	HexNAc(2)Hex(8)	N[+1703]	1119.77	4	4476.06	4476.05	0	2.9	770	Specific	475.91	333.7	333.7	6.5	217	>>ClampSARS_CoV_18_20_190	1	sample=1 period=1 cycle=1456 experiment=20	sample=1 period=1 cycle=1456 experiment=20	23.7551	K.TPPIKDFGGFNFSQILPDPSKPSKR.S	K.TPPIKDFGGFN[+1702.581]FSQILPDPSKPSKR.S_HexNAc(2)Hex(8)_4
01795:5	1	K.TPPIKDFGGFN[+1702.581]FSQILPDPSKPSKR.S	HexNAc(2)Hex(8)	N[+1703]	896.026	5	4476.1	4476.05	0	11.8	770	Specific	1161.88	835.28	835.28	19.45	156	>>ClampSARS_CoV_18	1	sample=1 period=1 cycle=1528 experiment=9	sample=1 period=1 cycle=1528 experiment=9	23.8187	K.TPPIKDFGGFNFSQILPDPSKPSKR.S	K.TPPIKDFGGFN[+1702.581]FSQILPDPSKPSKR.S_HexNAc(2)Hex(8)_5
02748:6	1	K.TPPIKDFGGFN[+1702.581]FSQILPDPSKPSKR.S	HexNAc(2)Hex(8)	N[+1703]	746.849	6	4476.06	4476.05	0	1.9	770	Specific	243.21	243.21	243.21	4.1	217	>>ClampSARS_CoV_18_20_190	1	sample=1 period=1 cycle=1455 experiment=5	sample=1 period=1 cycle=1455 experiment=5	23.7119	K.TPPIKDFGGFNFSQILPDPSKPSKR.S	K.TPPIKDFGGFN[+1702.581]FSQILPDPSKPSKR.S_HexNAc(2)Hex(8)_6
02664:5	1	K.TPPIKDFGGFN[+1710.598]FSQILPDPSKPSKR.S	HexNAc(3)Hex(5)NeuAc(1)	N[+1711]	897.624	5	4484.09	4484.06	0	6	770	Specific	885.11	646.72	646.72	16.04	186	>>ClampSARS_CoV_WT	1	sample=1 period=1 cycle=1547 experiment=8	sample=1 period=1 cycle=1547 experiment=8	25.2556	K.TPPIKDFGGFNFSQILPDPSKPSKR.S	K.TPPIKDFGGFN[+1710.598]FSQILPDPSKPSKR.S_HexNAc(3)Hex(5)NeuAc(1)_5
02825:6	1	K.TPPIKDFGGFN[+1710.598]FSQILPDPSKPSKR.S	HexNAc(3)Hex(5)NeuAc(1)	N[+1711]	748.191	6	4484.11	4484.06	0	10.5	770	Specific	189.35	189.35	189.35	3.51	162	>>ClampSARS_CoV_WT	1	sample=1 period=1 cycle=1550 experiment=3	sample=1 period=1 cycle=1550 experiment=3	25.2577	K.TPPIKDFGGFNFSQILPDPSKPSKR.S	K.TPPIKDFGGFN[+1710.598]FSQILPDPSKPSKR.S_HexNAc(3)Hex(5)NeuAc(1)_6
02666:5	1	K.TPPIKDFGGFN[+1751.624]FSQILPDPSKPSKR.S	HexNAc(4)Hex(4)NeuAc(1)	N[+1752]	905.829	5	4525.11	4525.09	0	5.1	770	Specific	694.87	417.46	417.46	12.04	186	>>ClampSARS_CoV_WT	1	sample=1 period=1 cycle=1547 experiment=10	sample=1 period=1 cycle=1547 experiment=10	25.2589	K.TPPIKDFGGFNFSQILPDPSKPSKR.S	K.TPPIKDFGGFN[+1751.624]FSQILPDPSKPSKR.S_HexNAc(4)Hex(4)NeuAc(1)_5
02259:5	1	K.TPPIKDFGGFN[+1768.640]FSQILPDPSKPSKR.S	HexNAc(4)Hex(5)Fuc(1)	N[+1769]	909.236	5	4542.15	4542.11	0	10.1	770	Specific	656.89	541.52	541.52	11.51	162	>>ClampSARS_CoV_WT	1	sample=1 period=1 cycle=1490 experiment=7	sample=1 period=1 cycle=1490 experiment=7	23.5103	K.TPPIKDFGGFNFSQILPDPSKPSKR.S	K.TPPIKDFGGFN[+1768.640]FSQILPDPSKPSKR.S_HexNAc(4)Hex(5)Fuc(1)_5
01611:5	1	K.TPPIKDFGGFN[+1864.634]FSQILPDPSKPSKR.S	HexNAc(2)Hex(9)	N[+1865]	928.429	5	4638.12	4638.1	0	3.3	770	Specific	540.17	363.05	363.05	6.96	158	>>ClampSARS_CoV_18_20_190	1	sample=1 period=1 cycle=1571 experiment=14	sample=1 period=1 cycle=1571 experiment=14	23.8056	K.TPPIKDFGGFNFSQILPDPSKPSKR.S	K.TPPIKDFGGFN[+1864.634]FSQILPDPSKPSKR.S_HexNAc(2)Hex(9)_5
02631:5	1	K.TPPIKDFGGFN[+1872.650]FSQILPDPSKPSKR.S	HexNAc(3)Hex(6)NeuAc(1)	N[+1873]	930.036	5	4646.15	4646.12	0	6.9	770	Specific	615.71	481.87	481.87	11.04	186	>>ClampSARS_CoV_WT	1	sample=1 period=1 cycle=1544 experiment=12	sample=1 period=1 cycle=1544 experiment=12	25.1694	K.TPPIKDFGGFNFSQILPDPSKPSKR.S	K.TPPIKDFGGFN[+1872.650]FSQILPDPSKPSKR.S_HexNAc(3)Hex(6)NeuAc(1)_5
02262:5	1	K.TPPIKDFGGFN[+1897.682]FSQILPDPSKPSKR.S	HexNAc(4)Hex(4)Fuc(1)NeuAc(1)	N[+1898]	935.042	5	4671.18	4671.15	0	6.9	770	Specific	886.33	683.71	683.71	14.32	165	>>ClampSARS_CoV_18_190	1	sample=1 period=1 cycle=1522 experiment=6	sample=1 period=1 cycle=1522 experiment=6	24.8731	K.TPPIKDFGGFNFSQILPDPSKPSKR.S	K.TPPIKDFGGFN[+1897.682]FSQILPDPSKPSKR.S_HexNAc(4)Hex(4)Fuc(1)NeuAc(1)_5
02522:6	1	K.TPPIKDFGGFN[+1897.682]FSQILPDPSKPSKR.S	HexNAc(4)Hex(4)Fuc(1)NeuAc(1)	N[+1898]	779.363	6	4671.14	4671.15	0	-2.2	770	Specific	208.14	208.14	208.14	3.92	186	>>ClampSARS_CoV_WT	1	sample=1 period=1 cycle=1535 experiment=5	sample=1 period=1 cycle=1535 experiment=5	24.8983	K.TPPIKDFGGFNFSQILPDPSKPSKR.S	K.TPPIKDFGGFN[+1897.682]FSQILPDPSKPSKR.S_HexNAc(4)Hex(4)Fuc(1)NeuAc(1)_6
03931:4	1	K.TPPIKDFGGFN[+1913.677]FSQILPDPSKPSKR.S	HexNAc(4)Hex(5)NeuAc(1)	N[+1914]	1172.55	4	4687.19	4687.14	0	10.6	770	Specific	115.7	115.7	115.7	1.56	219	>>ClampSARS_CoV_WT	1	sample=1 period=1 cycle=1504 experiment=16	sample=1 period=1 cycle=1504 experiment=16	25.0861	K.TPPIKDFGGFNFSQILPDPSKPSKR.S	K.TPPIKDFGGFN[+1913.677]FSQILPDPSKPSKR.S_HexNAc(4)Hex(5)NeuAc(1)_4
02617:5	1	K.TPPIKDFGGFN[+1913.677]FSQILPDPSKPSKR.S	HexNAc(4)Hex(5)NeuAc(1)	N[+1914]	938.241	5	4687.17	4687.14	0	6.5	770	Specific	851.46	647.04	647.04	16.04	186	>>ClampSARS_CoV_WT	1	sample=1 period=1 cycle=1543 experiment=7	sample=1 period=1 cycle=1543 experiment=7	25.14	K.TPPIKDFGGFNFSQILPDPSKPSKR.S	K.TPPIKDFGGFN[+1913.677]FSQILPDPSKPSKR.S_HexNAc(4)Hex(5)NeuAc(1)_5
02784:6	1	K.TPPIKDFGGFN[+1913.677]FSQILPDPSKPSKR.S	HexNAc(4)Hex(5)NeuAc(1)	N[+1914]	782.048	6	4687.25	4687.14	0	23.1	770	Specific	271.96	215.57	215.57	3.32	162	>>ClampSARS_CoV_WT	1	sample=1 period=1 cycle=1546 experiment=4	sample=1 period=1 cycle=1546 experiment=4	25.1415	K.TPPIKDFGGFNFSQILPDPSKPSKR.S	K.TPPIKDFGGFN[+1913.677]FSQILPDPSKPSKR.S_HexNAc(4)Hex(5)NeuAc(1)_6
02037:6	1	K.TPPIKDFGGFN[+1938.709]FSQILPDPSKPSKR.S	HexNAc(5)Hex(3)Fuc(1)NeuAc(1)	N[+1939]	786.215	6	4712.25	4712.18	0	16.3	770	Specific	290.35	267.95	267.95	3.89	146	>>ClampSARS_CoV_190	1	sample=1 period=1 cycle=1471 experiment=6	sample=1 period=1 cycle=1471 experiment=6	23.7189	K.TPPIKDFGGFNFSQILPDPSKPSKR.S	K.TPPIKDFGGFN[+1938.709]FSQILPDPSKPSKR.S_HexNAc(5)Hex(3)Fuc(1)NeuAc(1)_6
02618:4	1	K.TPPIKDFGGFN[+2059.735]FSQILPDPSKPSKR.S	HexNAc(4)Hex(5)Fuc(1)NeuAc(1)	N[+2060]	1209.08	4	4833.3	4833.2	0	20.6	770	Specific	330.66	266.49	266.49	3.7	162	>>ClampSARS_CoV_WT	1	sample=1 period=1 cycle=1531 experiment=9	sample=1 period=1 cycle=1531 experiment=9	24.71	K.TPPIKDFGGFNFSQILPDPSKPSKR.S	K.TPPIKDFGGFN[+2059.735]FSQILPDPSKPSKR.S_HexNAc(4)Hex(5)Fuc(1)NeuAc(1)_4
03822:5	1	K.TPPIKDFGGFN[+2059.735]FSQILPDPSKPSKR.S	HexNAc(4)Hex(5)Fuc(1)NeuAc(1)	N[+2060]	967.457	5	4833.26	4833.2	0	11.2	770	Specific	848.03	542.5	542.5	14.43	219	>>ClampSARS_CoV_WT	1	sample=1 period=1 cycle=1498 experiment=12	sample=1 period=1 cycle=1498 experiment=12	24.9083	K.TPPIKDFGGFNFSQILPDPSKPSKR.S	K.TPPIKDFGGFN[+2059.735]FSQILPDPSKPSKR.S_HexNAc(4)Hex(5)Fuc(1)NeuAc(1)_5
02477:6	1	K.TPPIKDFGGFN[+2059.735]FSQILPDPSKPSKR.S	HexNAc(4)Hex(5)Fuc(1)NeuAc(1)	N[+2060]	806.379	6	4833.24	4833.2	0	7.9	770	Specific	499.19	333.12	333.12	7.8	186	>>ClampSARS_CoV_WT	1	sample=1 period=1 cycle=1531 experiment=7	sample=1 period=1 cycle=1531 experiment=7	24.7875	K.TPPIKDFGGFNFSQILPDPSKPSKR.S	K.TPPIKDFGGFN[+2059.735]FSQILPDPSKPSKR.S_HexNAc(4)Hex(5)Fuc(1)NeuAc(1)_6
02021:6	1	K.TPPIKDFGGFN[+2100.761]FSQILPDPSKPSKR.S	HexNAc(5)Hex(4)Fuc(1)NeuAc(1)	N[+2101]	813.23	6	4874.34	4874.23	0	23.2	770	Specific	367.22	247.39	247.39	3.92	146	>>ClampSARS_CoV_190	1	sample=1 period=1 cycle=1469 experiment=5	sample=1 period=1 cycle=1469 experiment=5	23.6629	K.TPPIKDFGGFNFSQILPDPSKPSKR.S	K.TPPIKDFGGFN[+2100.761]FSQILPDPSKPSKR.S_HexNAc(5)Hex(4)Fuc(1)NeuAc(1)_6
04409:5	1	K.TPPIKDFGGFN[+2350.830]FSQILPDPSKPSKR.S	HexNAc(4)Hex(5)Fuc(1)NeuAc(2)	N[+2351]	1025.68	5	5124.35	5124.3	0	9.7	770	Specific	347.35	295.39	101.04	5.57	219	>>ClampSARS_CoV_WT	1	sample=1 period=1 cycle=1548 experiment=6	sample=1 period=1 cycle=1548 experiment=6	26.3589	K.TPPIKDFGGFNFSQILPDPSKPSKR.S	K.TPPIKDFGGFN[+2350.830]FSQILPDPSKPSKR.S_HexNAc(4)Hex(5)Fuc(1)NeuAc(2)_5
03679:4	1	K.DFGGFN[+1095.397]FSQILPDPSKPSKR.S	HexNAc(3)Hex(3)	N[+1095]	833.896	4	3332.56	3332.53	0	9	775	Specific	410.9	319.03	319.03	7.59	219	>>ClampSARS_CoV_WT	1	sample=1 period=1 cycle=1489 experiment=7	sample=1 period=1 cycle=1489 experiment=7	24.6445	K.DFGGFNFSQILPDPSKPSKR.S	K.DFGGFN[+1095.397]FSQILPDPSKPSKR.S_HexNAc(3)Hex(3)_4
01793:4	1	K.DFGGFN[+1216.423]FSQILPDPSKPSKR.S	HexNAc(2)Hex(5)	N[+1216]	864.146	4	3453.56	3453.56	0	1.4	775	Specific	1112.65	931.67	931.67	20.64	158	>>ClampSARS_CoV_18_20_190	1	sample=1 period=1 cycle=1599 experiment=3	sample=1 period=1 cycle=1599 experiment=3	24.6315	K.DFGGFNFSQILPDPSKPSKR.S	K.DFGGFN[+1216.423]FSQILPDPSKPSKR.S_HexNAc(2)Hex(5)_4
01983:4	1	K.DFGGFN[+1257.449]FSQILPDPSKPSKR.S	HexNAc(3)Hex(4)	N[+1257]	874.413	4	3494.63	3494.58	0	13.4	775	Specific	298.53	188.4	188.4	2.91	161	>>ClampSARS_CoV_20	1	sample=1 period=1 cycle=1559 experiment=5	sample=1 period=1 cycle=1559 experiment=5	24.6324	K.DFGGFNFSQILPDPSKPSKR.S	K.DFGGFN[+1257.449]FSQILPDPSKPSKR.S_HexNAc(3)Hex(4)_4
03655:4	1	K.DFGGFN[+1298.476]FSQILPDPSKPSKR.S	HexNAc(4)Hex(3)	N[+1298]	884.662	4	3535.63	3535.61	0	4.1	775	Specific	497.52	407.57	407.57	9.45	219	>>ClampSARS_CoV_WT	1	sample=1 period=1 cycle=1487 experiment=12	sample=1 period=1 cycle=1487 experiment=12	24.5904	K.DFGGFNFSQILPDPSKPSKR.S	K.DFGGFN[+1298.476]FSQILPDPSKPSKR.S_HexNAc(4)Hex(3)_4
02277:4	1	K.DFGGFN[+1378.476]FSQILPDPSKPSKR.S	HexNAc(2)Hex(6)	N[+1378]	904.658	4	3615.61	3615.61	0	0.3	775	Specific	810.63	629.08	629.08	14.03	168	>>ClampSARS_CoV_20_190	1	sample=1 period=1 cycle=1502 experiment=4	sample=1 period=1 cycle=1502 experiment=4	24.4956	K.DFGGFNFSQILPDPSKPSKR.S	K.DFGGFN[+1378.476]FSQILPDPSKPSKR.S_HexNAc(2)Hex(6)_4
03641:4	1	K.DFGGFN[+1419.502]FSQILPDPSKPSKR.S	HexNAc(3)Hex(5)	N[+1420]	914.926	4	3656.68	3656.64	0	12.5	775	Specific	266.97	266.97	266.97	5.76	219	>>ClampSARS_CoV_WT	1	sample=1 period=1 cycle=1486 experiment=8	sample=1 period=1 cycle=1486 experiment=8	24.5617	K.DFGGFNFSQILPDPSKPSKR.S	K.DFGGFN[+1419.502]FSQILPDPSKPSKR.S_HexNAc(3)Hex(5)_4
01722:4	1	K.DFGGFN[+1444.534]FSQILPDPSKPSKR.S	HexNAc(4)Hex(3)Fuc(1)	N[+1445]	921.178	4	3681.69	3681.67	0	6.2	775	Specific	478.26	355.4	355.4	5.64	122	>>ClampSARS_CoV_Variant	1	sample=1 period=1 cycle=1493 experiment=3	sample=1 period=1 cycle=1493 experiment=3	24.2777	K.DFGGFNFSQILPDPSKPSKR.S	K.DFGGFN[+1444.534]FSQILPDPSKPSKR.S_HexNAc(4)Hex(3)Fuc(1)_4
03130:4	1	K.DFGGFN[+1540.529]FSQILPDPSKPSKR.S	HexNAc(2)Hex(7)	N[+1541]	945.173	4	3777.67	3777.66	0	1.4	775	Specific	525.65	499.45	499.45	9.18	217	>>ClampSARS_CoV_18_20_190	1	sample=1 period=1 cycle=1478 experiment=9	sample=1 period=1 cycle=1478 experiment=9	24.3986	K.DFGGFNFSQILPDPSKPSKR.S	K.DFGGFN[+1540.529]FSQILPDPSKPSKR.S_HexNAc(2)Hex(7)_4
04364:4	1	K.DFGGFN[+1710.598]FSQILPDPSKPSKR.S	HexNAc(3)Hex(5)NeuAc(1)	N[+1711]	987.696	4	3947.76	3947.73	0	7.9	775	Specific	107.12	107.12	107.12	2.31	219	>>ClampSARS_CoV_WT	1	sample=1 period=1 cycle=1544 experiment=11	sample=1 period=1 cycle=1544 experiment=11	26.2481	K.DFGGFNFSQILPDPSKPSKR.S	K.DFGGFN[+1710.598]FSQILPDPSKPSKR.S_HexNAc(3)Hex(5)NeuAc(1)_4
04263:4	1	K.DFGGFN[+1897.682]FSQILPDPSKPSKR.S	HexNAc(4)Hex(4)Fuc(1)NeuAc(1)	N[+1898]	1034.46	4	4134.83	4134.82	0	3.1	775	Specific	172.77	172.23	172.23	3.51	219	>>ClampSARS_CoV_WT	1	sample=1 period=1 cycle=1531 experiment=9	sample=1 period=1 cycle=1531 experiment=9	25.8672	K.DFGGFNFSQILPDPSKPSKR.S	K.DFGGFN[+1897.682]FSQILPDPSKPSKR.S_HexNAc(4)Hex(4)Fuc(1)NeuAc(1)_4
03033:4	1	K.DFGGFN[+1913.677]FSQILPDPSKPSKR.S	HexNAc(4)Hex(5)NeuAc(1)	N[+1914]	1038.48	4	4150.89	4150.81	0	19	775	Specific	271.03	99.95	99.95	3.24	162	>>ClampSARS_CoV_WT	1	sample=1 period=1 cycle=1578 experiment=6	sample=1 period=1 cycle=1578 experiment=6	26.0849	K.DFGGFNFSQILPDPSKPSKR.S	K.DFGGFN[+1913.677]FSQILPDPSKPSKR.S_HexNAc(4)Hex(5)NeuAc(1)_4
04201:4	1	K.DFGGFN[+2059.735]FSQILPDPSKPSKR.S	HexNAc(4)Hex(5)Fuc(1)NeuAc(1)	N[+2060]	1074.98	4	4296.91	4296.87	0	10	775	Specific	167.24	102.31	102.31	2.22	219	>>ClampSARS_CoV_WT	1	sample=1 period=1 cycle=1524 experiment=14	sample=1 period=1 cycle=1524 experiment=14	25.6613	K.DFGGFNFSQILPDPSKPSKR.S	K.DFGGFN[+2059.735]FSQILPDPSKPSKR.S_HexNAc(4)Hex(5)Fuc(1)NeuAc(1)_4
02082:5	1	K.DFGGFN[+2132.751]FSQILPDPSKPSKR.S	HexNAc(5)Hex(5)NeuGc(1)	N[+2133]	874.807	5	4370	4369.89	0	26.8	775	Specific	319.09	319.09	319.09	4.09	151	>>ClampSARS_CoV_190	1	sample=1 period=1 cycle=1543 experiment=10	sample=1 period=1 cycle=1543 experiment=10	23.948	K.DFGGFNFSQILPDPSKPSKR.S	K.DFGGFN[+2132.751]FSQILPDPSKPSKR.S_HexNAc(5)Hex(5)NeuGc(1)_5
02589:5	1	K.DFGGFN[+2295.824]FSQILPDPSKPSKR.S	HexNAc(5)Hex(7)Fuc(1)	N[+2296]	907.441	5	4533.17	4532.96	0	47.2	775	Specific	625.39	394.16	394.16	9.31	146	>>ClampSARS_CoV_190	1	sample=1 period=1 cycle=1565 experiment=5	sample=1 period=1 cycle=1565 experiment=5	26.5053	K.DFGGFNFSQILPDPSKPSKR.S	K.DFGGFN[+2295.824]FSQILPDPSKPSKR.S_HexNAc(5)Hex(7)Fuc(1)_5
02659:2	1	R.SFIEDLLFN[+0.984]K.V	None	N[+1]	613.821	2	1226.63	1226.63	0	3.4	795	Specific	332.23	163.58	163.58	4.23	165	>>ClampSARS_CoV_18_190	1	sample=1 period=1 cycle=1669 experiment=2	sample=1 period=1 cycle=1669 experiment=2	28.5489	R.SFIEDLLFNK.V	R.SFIEDLLFN[+0.984]K.V_None_2
02950:3	1	R.SFIEDLLFN[+0.984]KVTLADAGFIK.Q	None	N[+1]	748.066	3	2242.18	2242.2	0	-7.2	795	Specific	1015.71	953.77	953.77	18.2	168	>>ClampSARS_CoV_20_190	1	sample=1 period=1 cycle=1884 experiment=2	sample=1 period=1 cycle=1884 experiment=2	32.4563	R.SFIEDLLFNKVTLADAGFIK.Q	R.SFIEDLLFN[+0.984]KVTLADAGFIK.Q_None_3
02772:3	1	R.SFIEDLLFNKVTLADAGFIKQYGDC[+71.037]LGDIAAR.D	None	C[+71]	1192.29	3	3574.85	3574.82	0	6.1	795	Specific	467.78	422.21	422.21	5.06	165	>>ClampSARS_CoV_18_190	1	sample=1 period=1 cycle=2046 experiment=4	sample=1 period=1 cycle=2046 experiment=4	34.3593	R.SFIEDLLFNKVTLADAGFIKQYGDCLGDIAAR.D	R.SFIEDLLFNKVTLADAGFIKQYGDC[+71.037]LGDIAAR.D_None_3
01242:4	1	R.SFIEDLLFNKVTLADAGFIKQYGDC[+71.037]LGDIAAR.D	None	C[+71]	894.461	4	3574.82	3574.82	0	-0.6	795	Specific	1599.9	1537.21	1537.21	26.52	86	>>ClampSARS_CoV_18_20_190	1	sample=1 period=1 cycle=2329 experiment=2	sample=1 period=1 cycle=2329 experiment=2	34.4296	R.SFIEDLLFNKVTLADAGFIKQYGDCLGDIAAR.D	R.SFIEDLLFNKVTLADAGFIKQYGDC[+71.037]LGDIAAR.D_None_4
02829:5	1	R.SFIEDLLFNKVTLADAGFIKQYGDC[+71.037]LGDIAAR.D	None	C[+71]	715.774	5	3574.84	3574.82	0	4.1	795	Specific	1106.92	1011.13	1011.13	19.01	151	>>ClampSARS_CoV_190	1	sample=1 period=1 cycle=2075 experiment=2	sample=1 period=1 cycle=2075 experiment=2	34.311	R.SFIEDLLFNKVTLADAGFIKQYGDCLGDIAAR.D	R.SFIEDLLFNKVTLADAGFIKQYGDC[+71.037]LGDIAAR.D_None_5
00652:3	1	K.VTLADAGFIKQYGDC[+71.037]LGDIAAR.D	None	C[+71]	790.069	3	2368.19	2368.2	0	-1.6	805	Specific	1308.1	1145.08	1145.08	24.07	49	>>ClampSARS_CoV_18_20	1	sample=1 period=1 cycle=1803 experiment=2	sample=1 period=1 cycle=1803 experiment=2	24.9745	K.VTLADAGFIKQYGDCLGDIAAR.D	K.VTLADAGFIKQYGDC[+71.037]LGDIAAR.D_None_3
01802:4	1	K.VTLADAGFIKQYGDC[+71.037]LGDIAAR.D	None	C[+71]	592.804	4	2368.19	2368.2	0	-1.1	805	Specific	783.3	688.35	688.35	12.63	133	>>ClampSARS_CoV_20_190	1	sample=1 period=1 cycle=1604 experiment=3	sample=1 period=1 cycle=1604 experiment=3	24.9504	K.VTLADAGFIKQYGDCLGDIAAR.D	K.VTLADAGFIKQYGDC[+71.037]LGDIAAR.D_None_4
00609:2	1	K.QYGDC[+71.037]LGDIAAR.D	None	C[+71]	676.814	2	1352.62	1352.63	0	-3.8	815	Specific	892.86	802.71	802.71	16.05	133	>>ClampSARS_CoV_20_190	1	sample=1 period=1 cycle=1172 experiment=5	sample=1 period=1 cycle=1172 experiment=5	14.61	K.QYGDCLGDIAAR.D	K.QYGDC[+71.037]LGDIAAR.D_None_2
00694:3	1	K.QYGDC[+71.037]LGDIAAR.D	None	C[+71]	451.546	3	1352.62	1352.63	0	-2	815	Specific	536.04	536.04	536.04	7.59	168	>>ClampSARS_CoV_20_190	1	sample=1 period=1 cycle=1127 experiment=2	sample=1 period=1 cycle=1127 experiment=2	14.4194	K.QYGDCLGDIAAR.D	K.QYGDC[+71.037]LGDIAAR.D_None_3
00728:2	1	K.Q[-17.027]YGDC[+71.037]LGDIAAR.D	None	C[+71], Q[-17]	668.299	2	1335.59	1335.6	0	-7.4	815	Specific	801.26	801.26	801.26	14.78	100	>>ClampSARS_CoV_18	1	sample=1 period=1 cycle=1356 experiment=2	sample=1 period=1 cycle=1356 experiment=2	18.5834	K.QYGDCLGDIAAR.D	K.Q[-17.027]YGDC[+71.037]LGDIAAR.D_None_2
01492:2	1	K.Q[17.027]YGDC[+71.037]LGDIAAR.D	None	C[+71], Q[-17]	668.297	2	1335.59	1335.6	0	9.2	815	Specific	793.62	793.62	793.62	13.99	184	>>ClampSARS_CoV_18_190	1	sample=1 period=1 cycle=1291 experiment=8	sample=1 period=1 cycle=1291 experiment=8	18.7872	K.Q[17.027]YGDCLGDIAAR.D	K.Q[17.027]YGDC[+71.037]LGDIAAR.D_None_2
02097:2	1	R.FN[+0.984]GIGVTQNVLYENQK.L	None	N[+1]	912.963	2	1824.92	1824.91	0	3	885	Specific	909.99	723	437.37	17.91	219	>>ClampSARS_CoV_WT	1	sample=1 period=1 cycle=1319 experiment=4	sample=1 period=1 cycle=1319 experiment=4	19.7538	R.FNGIGVTQNVLYENQK.L	R.FN[+0.984]GIGVTQNVLYENQK.L_None_2
01507:3	1	R.FN[+0.984]GIGVTQNVLYENQK.L	None	N[+1]	608.976	3	1824.91	1824.91	0	1.1	885	Specific	730.54	672.05	310.65	14.05	186	>>ClampSARS_CoV_WT	1	sample=1 period=1 cycle=1353 experiment=2	sample=1 period=1 cycle=1353 experiment=2	19.7793	R.FNGIGVTQNVLYENQK.L	R.FN[+0.984]GIGVTQNVLYENQK.L_None_3
00688:2	1	K.LIANQFN[+0.984]SAIGK.I	None	N[+1]	638.846	2	1276.69	1276.69	0	-3.4	901	Specific	750.94	571.68	163.43	13.41	156	>>ClampSARS_CoV_18	1	sample=1 period=1 cycle=1183 experiment=3	sample=1 period=1 cycle=1183 experiment=3	14.8677	K.LIANQFNSAIGK.I	K.LIANQFN[+0.984]SAIGK.I_None_2
02476:2	1	K.LQDVVNQN[+0.984]AQALNTLVK.Q	None	N[+1]	935.01	2	1869.01	1869.01	0	2.9	927	Specific	517.45	431.06	45.68	8.91	219	>>ClampSARS_CoV_WT	1	sample=1 period=1 cycle=1385 experiment=7	sample=1 period=1 cycle=1385 experiment=7	21.6197	K.LQDVVNQNAQALNTLVK.Q	K.LQDVVNQN[+0.984]AQALNTLVK.Q_None_2
01706:3	1	K.LQDVVNQNAQALN[+0.984]TLVK.Q	None	N[+1]	623.672	3	1869	1869.01	0	-4.1	927	Specific	692.85	642.36	197.71	12.95	219	>>ClampSARS_CoV_WT	1	sample=1 period=1 cycle=1236 experiment=3	sample=1 period=1 cycle=1236 experiment=3	17.3827	K.LQDVVNQNAQALNTLVK.Q	K.LQDVVNQNAQALN[+0.984]TLVK.Q_None_3
04814:2	1	K.QLSSNFGAISSVLN[+0.984]DILSR.L	None	N[+1]	1011.55	2	2022.08	2022.05	0	16.7	944	Specific	745.82	691.23	330.39	13.16	219	>>ClampSARS_CoV_WT	1	sample=1 period=1 cycle=1611 experiment=6	sample=1 period=1 cycle=1611 experiment=6	28.1659	K.QLSSNFGAISSVLNDILSR.L	K.QLSSNFGAISSVLN[+0.984]DILSR.L_None_2
04795:3	1	K.QLSSNFGAISSVLN[+0.984]DILSR.L	None	N[+1]	674.689	3	2022.05	2022.05	0	0.7	944	Specific	835.92	832.58	579.44	16.14	219	>>ClampSARS_CoV_WT	1	sample=1 period=1 cycle=1608 experiment=2	sample=1 period=1 cycle=1608 experiment=2	28.0669	K.QLSSNFGAISSVLNDILSR.L	K.QLSSNFGAISSVLN[+0.984]DILSR.L_None_3
05142:2	1	K.Q[-17.027]LSSNFGAISSVLN[+0.984]DILSR.L	None	N[+1], Q[-17]	1003.01	2	2005.02	2005.02	0	-2.1	944	Specific	723.08	644.44	478.59	14.31	219	>>ClampSARS_CoV_WT	1	sample=1 period=1 cycle=1784 experiment=2	sample=1 period=1 cycle=1784 experiment=2	32.6776	K.QLSSNFGAISSVLNDILSR.L	K.Q[-17.027]LSSNFGAISSVLN[+0.984]DILSR.L_None_2
04414:2	1	K.Q[-17.027]LSSNFGAISSVLNDILSR.L	None	Q[-17]	1002.51	2	2004.02	2004.04	0	-8.6	944	Specific	938.56	873.54	873.54	17.32	217	>>ClampSARS_CoV_18_20_190	1	sample=1 period=1 cycle=2387 experiment=2	sample=1 period=1 cycle=2387 experiment=2	40.1374	K.QLSSNFGAISSVLNDILSR.L	K.Q[-17.027]LSSNFGAISSVLNDILSR.L_None_2
05326:3	1	K.Q[-17.027]LSSNFGAISSVLNDILSR.L	None	Q[-17]	668.686	3	2004.04	2004.04	0	2.4	944	Specific	828.04	798.02	798.02	15.92	219	>>ClampSARS_CoV_WT	1	sample=1 period=1 cycle=2372 experiment=2	sample=1 period=1 cycle=2372 experiment=2	40.1158	K.QLSSNFGAISSVLNDILSR.L	K.Q[-17.027]LSSNFGAISSVLNDILSR.L_None_3
01204:3	1	R.ASANLAAIKMSEC[+71.037]VLGQSK.R	None	C[+71]	664.682	3	1992.03	1992.03	0	3.2	999	Specific	946.73	857.68	857.68	17.08	127	>>ClampSARS_CoV_Variant	1	sample=1 period=1 cycle=1327 experiment=3	sample=1 period=1 cycle=1327 experiment=3	19.6275	R.ASANLAAIKMSECVLGQSK.R	R.ASANLAAIKMSEC[+71.037]VLGQSK.R_None_3
00744:3	1	R.ASANLAAIKM[+15.995]SEC[+71.037]VLGQSK.R	None	C[+71], M[+16]	670.01	3	2008.02	2008.02	0	-2	999	Specific	515.19	515.19	515.19	9	127	>>ClampSARS_CoV_Variant	1	sample=1 period=1 cycle=1192 experiment=4	sample=1 period=1 cycle=1192 experiment=4	15.7765	R.ASANLAAIKMSECVLGQSK.R	R.ASANLAAIKM[+15.995]SEC[+71.037]VLGQSK.R_None_3
00325:3	1	R.ASANLAATKMSEC[+71.037]VLGQSK.R	None	C[+71]	660.666	3	1979.98	1979.99	0	-2.6	999	Specific	843.38	679.28	679.28	14.22	60	>>ClampSARS_CoV_20	1	sample=1 period=1 cycle=1241 experiment=4	sample=1 period=1 cycle=1241 experiment=4	15.5809	R.ASANLAATKMSECVLGQSK.R	R.ASANLAATKMSEC[+71.037]VLGQSK.R_None_3
00046:2	1	K.MSEC[+71.037]VLGQSK.R	None	C[+71]	576.772	2	1152.54	1152.54	0	-2.4	1008	Specific	732.5	455.66	455.66	11.89	161	>>ClampSARS_CoV_20	1	sample=1 period=1 cycle=1025 experiment=3	sample=1 period=1 cycle=1025 experiment=3	10.4279	K.MSECVLGQSK.R	K.MSEC[+71.037]VLGQSK.R_None_2
00035:2	1	K.M[+15.995]SEC[+71.037]VLGQSK.R	None	C[+71], M[+16]	584.766	2	1168.52	1168.53	0	-7.7	1008	Specific	408.74	264.37	264.37	5.13	162	>>ClampSARS_CoV_WT	1	sample=1 period=1 cycle=994 experiment=3	sample=1 period=1 cycle=994 experiment=3	10	K.MSECVLGQSK.R	K.M[+15.995]SEC[+71.037]VLGQSK.R_None_2
00018:3	1	K.MSEC[+71.037]VLGQSKR.V	None	C[+71]	436.88	3	1308.62	1308.64	0	-11.8	1008	Specific	607.77	358.12	358.12	9.7	146	>>ClampSARS_CoV_190	1	sample=1 period=1 cycle=926 experiment=2	sample=1 period=1 cycle=926 experiment=2	9.255	K.MSECVLGQSKR.V	K.MSEC[+71.037]VLGQSKR.V_None_3
01579:7	1	R.VDFC[+71.037]GKGYHLM[+15.995]S[+656.228]FPQSAPHGVVFLHVTYVPAQEKNFTTAPAIC[+71.037]HDGK.A	HexNAc(1)Hex(1)NeuAc(1)	C[+71]*2, M[+16], S[+656]	852.113	7	5958.74	5958.8	0	8.9	1019	Specific	522.91	257.79	0.52	3.96	184	>>ClampSARS_CoV_18_190	1	sample=1 period=1 cycle=1309 experiment=7	sample=1 period=1 cycle=1309 experiment=7	19.3079	R.VDFCGKGYHLMSFPQSAPHGVVFLHVTYVPAQEKNFTTAPAICHDGK.A	R.VDFC[+71.037]GKGYHLM[+15.995]S[+656.228]FPQSAPHGVVFLHVTYVPAQEKNFTTAPAIC[+71.037]HDGK.A_HexNAc(1)Hex(1)NeuAc(1)_7
02039:7	1	R.VDFC[+71.037]GKGYHLMSFPQSAPHGVVFLHVTYVPAQEKN[+552.217]FTTAPAIC[+71.037]HDGK.A	HexNAc(2)Fuc(1)	C[+71]*2, N[+552]	834.959	7	5838.67	5838.79	0	20.4	1019	Specific	347.74	58.44	58.44	0.33	184	>>ClampSARS_CoV_18_190	1	sample=1 period=1 cycle=1438 experiment=6	sample=1 period=1 cycle=1438 experiment=6	22.5876	R.VDFCGKGYHLMSFPQSAPHGVVFLHVTYVPAQEKNFTTAPAICHDGK.A	R.VDFC[+71.037]GKGYHLMSFPQSAPHGVVFLHVTYVPAQEKN[+552.217]FTTAPAIC[+71.037]HDGK.A_HexNAc(2)Fuc(1)_7
01722:6	1	K.GYHLM[+15.995]SFPQSAPHGVVFLHVTYVPAQEKN[+1216.423]FTTAPAIC[+71.037]HDGK.A	HexNAc(2)Hex(5)	C[+71], M[+16], N[+1216]	967.279	6	5798.64	5798.67	0	4.6	1025	Specific	876.93	597.57	597.57	14.56	184	>>ClampSARS_CoV_18_190	1	sample=1 period=1 cycle=1369 experiment=3	sample=1 period=1 cycle=1369 experiment=3	20.7956	K.GYHLMSFPQSAPHGVVFLHVTYVPAQEKNFTTAPAICHDGK.A	K.GYHLM[+15.995]SFPQSAPHGVVFLHVTYVPAQEKN[+1216.423]FTTAPAIC[+71.037]HDGK.A_HexNAc(2)Hex(5)_6
00842:7	1	K.GYHLM[+15.995]SFPQSAPHGVVFLHVTYVPAQEKN[+1216.423]FTTAPAIC[+71.037]HDGK.A	HexNAc(2)Hex(5)	C[+71], M[+16], N[+1216]	829.244	7	5798.66	5798.67	0	-0.7	1025	Specific	940.76	648.2	648.2	15.65	112	>>ClampSARS_CoV_20	1	sample=1 period=1 cycle=1465 experiment=2	sample=1 period=1 cycle=1465 experiment=2	20.7115	K.GYHLMSFPQSAPHGVVFLHVTYVPAQEKNFTTAPAICHDGK.A	K.GYHLM[+15.995]SFPQSAPHGVVFLHVTYVPAQEKN[+1216.423]FTTAPAIC[+71.037]HDGK.A_HexNAc(2)Hex(5)_7
01601:7	1	K.GYHLM[+15.995]SFPQSAPHGVVFLHVTYVPAQEKN[+1241.454]FTTAPAIC[+71.037]HDGK.A	HexNAc(3)Hex(3)Fuc(1)	C[+71], M[+16], N[+1241]	832.814	7	5823.65	5823.7	0	7.4	1025	Specific	363.15	255.3	25.11	4.83	184	>>ClampSARS_CoV_18_190	1	sample=1 period=1 cycle=1313 experiment=5	sample=1 period=1 cycle=1313 experiment=5	19.4288	K.GYHLMSFPQSAPHGVVFLHVTYVPAQEKNFTTAPAICHDGK.A	K.GYHLM[+15.995]SFPQSAPHGVVFLHVTYVPAQEKN[+1241.454]FTTAPAIC[+71.037]HDGK.A_HexNAc(3)Hex(3)Fuc(1)_7
01964:6	1	K.GYHLM[+15.995]SFPQSAPHGVVFLHVTYVPAQEKN[+1378.476]FTTAPAIC[+71.037]HDGK.A	HexNAc(2)Hex(6)	C[+71], M[+16], N[+1378]	994.294	6	5960.73	5960.72	0	1.1	1025	Specific	349.22	231.03	231.03	4.43	217	>>ClampSARS_CoV_18_20_190	1	sample=1 period=1 cycle=1349 experiment=8	sample=1 period=1 cycle=1349 experiment=8	20.6676	K.GYHLMSFPQSAPHGVVFLHVTYVPAQEKNFTTAPAICHDGK.A	K.GYHLM[+15.995]SFPQSAPHGVVFLHVTYVPAQEKN[+1378.476]FTTAPAIC[+71.037]HDGK.A_HexNAc(2)Hex(6)_6
01982:7	1	K.GYHLM[+15.995]SFPQSAPHGVVFLHVTYVPAQEKN[+1378.476]FTTAPAIC[+71.037]HDGK.A	HexNAc(2)Hex(6)	C[+71], M[+16], N[+1378]	852.398	7	5960.74	5960.72	0	3.8	1025	Specific	601.71	309.48	309.48	8.42	217	>>ClampSARS_CoV_18_20_190	1	sample=1 period=1 cycle=1351 experiment=5	sample=1 period=1 cycle=1351 experiment=5	20.7278	K.GYHLMSFPQSAPHGVVFLHVTYVPAQEKNFTTAPAICHDGK.A	K.GYHLM[+15.995]SFPQSAPHGVVFLHVTYVPAQEKN[+1378.476]FTTAPAIC[+71.037]HDGK.A_HexNAc(2)Hex(6)_7
00844:6	1	K.GYHLM[+15.995]SFPQSAPHGVVFLHVTYVPAQEKN[+1647.613]FTTAPAIC[+71.037]HDGK.A	HexNAc(5)Hex(3)Fuc(1)	C[+71], M[+16], N[+1648]	1039.15	6	6229.86	6229.86	0	0.8	1025	Specific	890.43	517.03	448.62	14.02	112	>>ClampSARS_CoV_20	1	sample=1 period=1 cycle=1465 experiment=4	sample=1 period=1 cycle=1465 experiment=4	20.7232	K.GYHLMSFPQSAPHGVVFLHVTYVPAQEKNFTTAPAICHDGK.A	K.GYHLM[+15.995]SFPQSAPHGVVFLHVTYVPAQEKN[+1647.613]FTTAPAIC[+71.037]HDGK.A_HexNAc(5)Hex(3)Fuc(1)_6
00841:7	1	K.GYHLM[+15.995]SFPQSAPHGVVFLHVTYVPAQEKN[+1647.613]FTTAPAIC[+71.037]HDGK.A	HexNAc(5)Hex(3)Fuc(1)	C[+71], M[+16], N[+1648]	890.842	7	6229.85	6229.86	0	-0.5	1025	Specific	873.51	604.82	458.66	14.65	112	>>ClampSARS_CoV_20	1	sample=1 period=1 cycle=1463 experiment=2	sample=1 period=1 cycle=1463 experiment=2	20.6837	K.GYHLMSFPQSAPHGVVFLHVTYVPAQEKNFTTAPAICHDGK.A	K.GYHLM[+15.995]SFPQSAPHGVVFLHVTYVPAQEKN[+1647.613]FTTAPAIC[+71.037]HDGK.A_HexNAc(5)Hex(3)Fuc(1)_7
01893:6	1	K.GYHLMSFPQSAPHGVVFLHVTYVPAQEKN[+1095.397]FTTAPAIC[+71.037]HDGK.A	HexNAc(3)Hex(3)	C[+71], N[+1095]	944.455	6	5661.69	5661.65	0	8.6	1025	Specific	669.87	576.84	576.84	9.28	184	>>ClampSARS_CoV_18_190	1	sample=1 period=1 cycle=1421 experiment=9	sample=1 period=1 cycle=1421 experiment=9	22.0825	K.GYHLMSFPQSAPHGVVFLHVTYVPAQEKNFTTAPAICHDGK.A	K.GYHLMSFPQSAPHGVVFLHVTYVPAQEKN[+1095.397]FTTAPAIC[+71.037]HDGK.A_HexNAc(3)Hex(3)_6
01958:7	1	K.GYHLMSFPQSAPHGVVFLHVTYVPAQEKN[+1095.397]FTTAPAIC[+71.037]HDGK.A	HexNAc(3)Hex(3)	C[+71], N[+1095]	809.684	7	5661.74	5661.65	0	17.1	1025	Specific	853.58	637.64	637.64	15.48	162	>>ClampSARS_CoV_WT	1	sample=1 period=1 cycle=1447 experiment=6	sample=1 period=1 cycle=1447 experiment=6	22.2415	K.GYHLMSFPQSAPHGVVFLHVTYVPAQEKNFTTAPAICHDGK.A	K.GYHLMSFPQSAPHGVVFLHVTYVPAQEKN[+1095.397]FTTAPAIC[+71.037]HDGK.A_HexNAc(3)Hex(3)_7
01688:5	1	K.GYHLMSFPQSAPHGVVFLHVTYVPAQEKN[+1216.423]FTTAPAIC[+71.037]HDGK.A	HexNAc(2)Hex(5)	C[+71], N[+1216]	1157.34	5	5782.66	5782.67	0	-1.5	1025	Specific	796.31	577.8	385.92	10.85	168	>>ClampSARS_CoV_20_190	1	sample=1 period=1 cycle=1420 experiment=18	sample=1 period=1 cycle=1420 experiment=18	22.0945	K.GYHLMSFPQSAPHGVVFLHVTYVPAQEKNFTTAPAICHDGK.A	K.GYHLMSFPQSAPHGVVFLHVTYVPAQEKN[+1216.423]FTTAPAIC[+71.037]HDGK.A_HexNAc(2)Hex(5)_5
01646:6	1	K.GYHLMSFPQSAPHGVVFLHVTYVPAQEKN[+1216.423]FTTAPAIC[+71.037]HDGK.A	HexNAc(2)Hex(5)	C[+71], N[+1216]	964.627	6	5782.73	5782.67	0	9.4	1025	Specific	1069.74	763.83	387.31	19.16	151	>>ClampSARS_CoV_190	1	sample=1 period=1 cycle=1480 experiment=9	sample=1 period=1 cycle=1480 experiment=9	22.0998	K.GYHLMSFPQSAPHGVVFLHVTYVPAQEKNFTTAPAICHDGK.A	K.GYHLMSFPQSAPHGVVFLHVTYVPAQEKN[+1216.423]FTTAPAIC[+71.037]HDGK.A_HexNAc(2)Hex(5)_6
01255:7	1	K.GYHLMSFPQSAPHGVVFLHVTYVPAQEKN[+1216.423]FTTAPAIC[+71.037]HDGK.A	HexNAc(2)Hex(5)	C[+71], N[+1216]	826.958	7	5782.66	5782.67	0	-1.2	1025	Specific	1023.05	757.83	315.87	17.86	133	>>ClampSARS_CoV_20_190	1	sample=1 period=1 cycle=1504 experiment=6	sample=1 period=1 cycle=1504 experiment=6	22.1124	K.GYHLMSFPQSAPHGVVFLHVTYVPAQEKNFTTAPAICHDGK.A	K.GYHLMSFPQSAPHGVVFLHVTYVPAQEKN[+1216.423]FTTAPAIC[+71.037]HDGK.A_HexNAc(2)Hex(5)_7
01309:8	1	K.GYHLMSFPQSAPHGVVFLHVTYVPAQEKN[+1216.423]FTTAPAIC[+71.037]HDGK.A	HexNAc(2)Hex(5)	C[+71], N[+1216]	723.717	8	5782.68	5782.67	0	1.9	1025	Specific	232.42	232.42	225.3	2.99	133	>>ClampSARS_CoV_20_190	1	sample=1 period=1 cycle=1507 experiment=6	sample=1 period=1 cycle=1507 experiment=6	22.1993	K.GYHLMSFPQSAPHGVVFLHVTYVPAQEKNFTTAPAICHDGK.A	K.GYHLMSFPQSAPHGVVFLHVTYVPAQEKN[+1216.423]FTTAPAIC[+71.037]HDGK.A_HexNAc(2)Hex(5)_8
00946:6	1	K.GYHLMSFPQSAPHGVVFLHVTYVPAQEKN[+1241.454]FTTAPAIC[+71.037]HDGK.A	HexNAc(3)Hex(3)Fuc(1)	C[+71], N[+1241]	968.787	6	5807.68	5807.7	0	-3.5	1025	Specific	836.5	535.48	535.48	13.02	112	>>ClampSARS_CoV_20	1	sample=1 period=1 cycle=1533 experiment=7	sample=1 period=1 cycle=1533 experiment=7	22.1466	K.GYHLMSFPQSAPHGVVFLHVTYVPAQEKNFTTAPAICHDGK.A	K.GYHLMSFPQSAPHGVVFLHVTYVPAQEKN[+1241.454]FTTAPAIC[+71.037]HDGK.A_HexNAc(3)Hex(3)Fuc(1)_6
01424:7	1	K.GYHLMSFPQSAPHGVVFLHVTYVPAQEKN[+1241.454]FTTAPAIC[+71.037]HDGK.A	HexNAc(3)Hex(3)Fuc(1)	C[+71], N[+1241]	830.542	7	5807.75	5807.7	0	8.1	1025	Specific	1032.5	720.07	720.07	17.28	122	>>ClampSARS_CoV_Variant	1	sample=1 period=1 cycle=1420 experiment=5	sample=1 period=1 cycle=1420 experiment=5	22.1345	K.GYHLMSFPQSAPHGVVFLHVTYVPAQEKNFTTAPAICHDGK.A	K.GYHLMSFPQSAPHGVVFLHVTYVPAQEKN[+1241.454]FTTAPAIC[+71.037]HDGK.A_HexNAc(3)Hex(3)Fuc(1)_7
02241:6	1	K.GYHLMSFPQSAPHGVVFLHVTYVPAQEKN[+1257.449]FTTAPAIC[+71.037]HDGK.A	HexNAc(3)Hex(4)	C[+71], N[+1257]	971.461	6	5823.73	5823.7	0	5.9	1025	Specific	165.06	165.06	165.06	1.3	217	>>ClampSARS_CoV_18_20_190	1	sample=1 period=1 cycle=1399 experiment=10	sample=1 period=1 cycle=1399 experiment=10	22.0786	K.GYHLMSFPQSAPHGVVFLHVTYVPAQEKNFTTAPAICHDGK.A	K.GYHLMSFPQSAPHGVVFLHVTYVPAQEKN[+1257.449]FTTAPAIC[+71.037]HDGK.A_HexNAc(3)Hex(4)_6
01780:7	1	K.GYHLMSFPQSAPHGVVFLHVTYVPAQEKN[+1257.449]FTTAPAIC[+71.037]HDGK.A	HexNAc(3)Hex(4)	C[+71], N[+1257]	832.824	7	5823.73	5823.7	0	5.1	1025	Specific	327.88	240.77	65.48	4.96	146	>>ClampSARS_CoV_190	1	sample=1 period=1 cycle=1421 experiment=12	sample=1 period=1 cycle=1421 experiment=12	22.2673	K.GYHLMSFPQSAPHGVVFLHVTYVPAQEKNFTTAPAICHDGK.A	K.GYHLMSFPQSAPHGVVFLHVTYVPAQEKN[+1257.449]FTTAPAIC[+71.037]HDGK.A_HexNAc(3)Hex(4)_7
02640:6	1	K.GYHLMSFPQSAPHGVVFLHVTYVPAQEKN[+1298.476]FTTAPAIC[+71.037]HDGK.A	HexNAc(4)Hex(3)	C[+71], N[+1298]	978.304	6	5864.79	5864.72	0	11.1	1025	Specific	1053.2	673.88	673.88	19.03	219	>>ClampSARS_CoV_WT	1	sample=1 period=1 cycle=1402 experiment=6	sample=1 period=1 cycle=1402 experiment=6	22.1086	K.GYHLMSFPQSAPHGVVFLHVTYVPAQEKNFTTAPAICHDGK.A	K.GYHLMSFPQSAPHGVVFLHVTYVPAQEKN[+1298.476]FTTAPAIC[+71.037]HDGK.A_HexNAc(4)Hex(3)_6
01798:7	1	K.GYHLMSFPQSAPHGVVFLHVTYVPAQEKN[+1298.476]FTTAPAIC[+71.037]HDGK.A	HexNAc(4)Hex(3)	C[+71], N[+1298]	838.691	7	5864.79	5864.72	0	11.2	1025	Specific	859.8	576.39	576.39	15.55	186	>>ClampSARS_CoV_WT	1	sample=1 period=1 cycle=1441 experiment=8	sample=1 period=1 cycle=1441 experiment=8	22.1387	K.GYHLMSFPQSAPHGVVFLHVTYVPAQEKNFTTAPAICHDGK.A	K.GYHLMSFPQSAPHGVVFLHVTYVPAQEKN[+1298.476]FTTAPAIC[+71.037]HDGK.A_HexNAc(4)Hex(3)_7
02166:6	1	K.GYHLMSFPQSAPHGVVFLHVTYVPAQEKN[+1378.476]FTTAPAIC[+71.037]HDGK.A	HexNAc(2)Hex(6)	C[+71], N[+1378]	991.633	6	5944.76	5944.72	0	6.3	1025	Specific	903.07	635.74	453.17	14.91	217	>>ClampSARS_CoV_18_20_190	1	sample=1 period=1 cycle=1395 experiment=15	sample=1 period=1 cycle=1395 experiment=15	21.9663	K.GYHLMSFPQSAPHGVVFLHVTYVPAQEKNFTTAPAICHDGK.A	K.GYHLMSFPQSAPHGVVFLHVTYVPAQEKN[+1378.476]FTTAPAIC[+71.037]HDGK.A_HexNAc(2)Hex(6)_6
01181:7	1	K.GYHLMSFPQSAPHGVVFLHVTYVPAQEKN[+1378.476]FTTAPAIC[+71.037]HDGK.A	HexNAc(2)Hex(6)	C[+71], N[+1378]	850.113	7	5944.75	5944.72	0	4.2	1025	Specific	1012.2	696.37	436.4	17.98	115	>>ClampSARS_CoV_20_190	1	sample=1 period=1 cycle=1478 experiment=5	sample=1 period=1 cycle=1478 experiment=5	22.1701	K.GYHLMSFPQSAPHGVVFLHVTYVPAQEKNFTTAPAICHDGK.A	K.GYHLMSFPQSAPHGVVFLHVTYVPAQEKN[+1378.476]FTTAPAIC[+71.037]HDGK.A_HexNAc(2)Hex(6)_7
01323:6	1	K.GYHLMSFPQSAPHGVVFLHVTYVPAQEKN[+1419.502]FTTAPAIC[+71.037]HDGK.A	HexNAc(3)Hex(5)	C[+71], N[+1420]	998.463	6	5985.74	5985.75	0	-1.6	1025	Specific	507.89	398.95	259.9	6.58	158	>>ClampSARS_CoV_18_20_190	1	sample=1 period=1 cycle=1514 experiment=7	sample=1 period=1 cycle=1514 experiment=7	22.1328	K.GYHLMSFPQSAPHGVVFLHVTYVPAQEKNFTTAPAICHDGK.A	K.GYHLMSFPQSAPHGVVFLHVTYVPAQEKN[+1419.502]FTTAPAIC[+71.037]HDGK.A_HexNAc(3)Hex(5)_6
01344:7	1	K.GYHLMSFPQSAPHGVVFLHVTYVPAQEKN[+1419.502]FTTAPAIC[+71.037]HDGK.A	HexNAc(3)Hex(5)	C[+71], N[+1420]	855.977	7	5985.79	5985.75	0	7	1025	Specific	554.13	411.5	298.31	7.44	158	>>ClampSARS_CoV_18_20_190	1	sample=1 period=1 cycle=1516 experiment=5	sample=1 period=1 cycle=1516 experiment=5	22.1863	K.GYHLMSFPQSAPHGVVFLHVTYVPAQEKNFTTAPAICHDGK.A	K.GYHLMSFPQSAPHGVVFLHVTYVPAQEKN[+1419.502]FTTAPAIC[+71.037]HDGK.A_HexNAc(3)Hex(5)_7
01476:6	1	K.GYHLMSFPQSAPHGVVFLHVTYVPAQEKN[+1444.534]FTTAPAIC[+71.037]HDGK.A	HexNAc(4)Hex(3)Fuc(1)	C[+71], N[+1445]	1002.64	6	6010.83	6010.78	0	8.2	1025	Specific	1274.42	677.33	677.33	21.41	161	>>ClampSARS_CoV_20	1	sample=1 period=1 cycle=1475 experiment=14	sample=1 period=1 cycle=1475 experiment=14	22.168	K.GYHLMSFPQSAPHGVVFLHVTYVPAQEKNFTTAPAICHDGK.A	K.GYHLMSFPQSAPHGVVFLHVTYVPAQEKN[+1444.534]FTTAPAIC[+71.037]HDGK.A_HexNAc(4)Hex(3)Fuc(1)_6
01907:7	1	K.GYHLMSFPQSAPHGVVFLHVTYVPAQEKN[+1444.534]FTTAPAIC[+71.037]HDGK.A	HexNAc(4)Hex(3)Fuc(1)	C[+71], N[+1445]	859.556	7	6010.85	6010.78	0	11.3	1025	Specific	1064.36	797.17	797.17	19.48	162	>>ClampSARS_CoV_WT	1	sample=1 period=1 cycle=1443 experiment=9	sample=1 period=1 cycle=1443 experiment=9	22.1208	K.GYHLMSFPQSAPHGVVFLHVTYVPAQEKNFTTAPAICHDGK.A	K.GYHLMSFPQSAPHGVVFLHVTYVPAQEKN[+1444.534]FTTAPAIC[+71.037]HDGK.A_HexNAc(4)Hex(3)Fuc(1)_7
01908:7	1	K.GYHLMSFPQSAPHGVVFLHVTYVPAQEKN[+1460.529]FTTAPAIC[+71.037]HDGK.A	HexNAc(4)Hex(4)	C[+71], N[+1461]	861.847	7	6026.89	6026.78	0	18.4	1025	Specific	59.12	59.12	59.12	1.48	162	>>ClampSARS_CoV_WT	1	sample=1 period=1 cycle=1443 experiment=10	sample=1 period=1 cycle=1443 experiment=10	22.1216	K.GYHLMSFPQSAPHGVVFLHVTYVPAQEKNFTTAPAICHDGK.A	K.GYHLMSFPQSAPHGVVFLHVTYVPAQEKN[+1460.529]FTTAPAIC[+71.037]HDGK.A_HexNAc(4)Hex(4)_7
01922:6	1	K.GYHLMSFPQSAPHGVVFLHVTYVPAQEKN[+1501.555]FTTAPAIC[+71.037]HDGK.A	HexNAc(5)Hex(3)	C[+71], N[+1502]	1012.16	6	6067.91	6067.8	0	17.6	1025	Specific	475.64	312.41	312.41	6.18	162	>>ClampSARS_CoV_WT	1	sample=1 period=1 cycle=1444 experiment=6	sample=1 period=1 cycle=1444 experiment=6	22.1513	K.GYHLMSFPQSAPHGVVFLHVTYVPAQEKNFTTAPAICHDGK.A	K.GYHLMSFPQSAPHGVVFLHVTYVPAQEKN[+1501.555]FTTAPAIC[+71.037]HDGK.A_HexNAc(5)Hex(3)_6
01800:7	1	K.GYHLMSFPQSAPHGVVFLHVTYVPAQEKN[+1501.555]FTTAPAIC[+71.037]HDGK.A	HexNAc(5)Hex(3)	C[+71], N[+1502]	867.697	7	6067.84	6067.8	0	5.5	1025	Specific	761.48	589.15	589.15	14.16	186	>>ClampSARS_CoV_WT	1	sample=1 period=1 cycle=1441 experiment=10	sample=1 period=1 cycle=1441 experiment=10	22.142	K.GYHLMSFPQSAPHGVVFLHVTYVPAQEKNFTTAPAICHDGK.A	K.GYHLMSFPQSAPHGVVFLHVTYVPAQEKN[+1501.555]FTTAPAIC[+71.037]HDGK.A_HexNAc(5)Hex(3)_7
02208:6	1	K.GYHLMSFPQSAPHGVVFLHVTYVPAQEKN[+1540.529]FTTAPAIC[+71.037]HDGK.A	HexNAc(2)Hex(7)	C[+71], N[+1541]	1018.64	6	6106.82	6106.78	0	7	1025	Specific	467.58	394.13	394.13	6.65	217	>>ClampSARS_CoV_18_20_190	1	sample=1 period=1 cycle=1397 experiment=17	sample=1 period=1 cycle=1397 experiment=17	22.0264	K.GYHLMSFPQSAPHGVVFLHVTYVPAQEKNFTTAPAICHDGK.A	K.GYHLMSFPQSAPHGVVFLHVTYVPAQEKN[+1540.529]FTTAPAIC[+71.037]HDGK.A_HexNAc(2)Hex(7)_6
02161:7	1	K.GYHLMSFPQSAPHGVVFLHVTYVPAQEKN[+1540.529]FTTAPAIC[+71.037]HDGK.A	HexNAc(2)Hex(7)	C[+71], N[+1541]	873.263	7	6106.8	6106.78	0	3.6	1025	Specific	597.66	435.99	435.99	9.53	217	>>ClampSARS_CoV_18_20_190	1	sample=1 period=1 cycle=1395 experiment=10	sample=1 period=1 cycle=1395 experiment=10	21.9621	K.GYHLMSFPQSAPHGVVFLHVTYVPAQEKNFTTAPAICHDGK.A	K.GYHLMSFPQSAPHGVVFLHVTYVPAQEKN[+1540.529]FTTAPAIC[+71.037]HDGK.A_HexNAc(2)Hex(7)_7
01923:6	1	K.GYHLMSFPQSAPHGVVFLHVTYVPAQEKN[+1606.587]FTTAPAIC[+71.037]HDGK.A	HexNAc(4)Hex(4)Fuc(1)	C[+71], N[+1607]	1029.67	6	6172.96	6172.84	0	20.9	1025	Specific	322.55	217.15	217.15	4.16	162	>>ClampSARS_CoV_WT	1	sample=1 period=1 cycle=1444 experiment=7	sample=1 period=1 cycle=1444 experiment=7	22.153	K.GYHLMSFPQSAPHGVVFLHVTYVPAQEKNFTTAPAICHDGK.A	K.GYHLMSFPQSAPHGVVFLHVTYVPAQEKN[+1606.587]FTTAPAIC[+71.037]HDGK.A_HexNAc(4)Hex(4)Fuc(1)_6
02602:7	1	K.GYHLMSFPQSAPHGVVFLHVTYVPAQEKN[+1606.587]FTTAPAIC[+71.037]HDGK.A	HexNAc(4)Hex(4)Fuc(1)	C[+71], N[+1607]	882.706	7	6172.9	6172.84	0	10.3	1025	Specific	281.46	231.44	231.44	4.79	219	>>ClampSARS_CoV_WT	1	sample=1 period=1 cycle=1400 experiment=8	sample=1 period=1 cycle=1400 experiment=8	22.048	K.GYHLMSFPQSAPHGVVFLHVTYVPAQEKNFTTAPAICHDGK.A	K.GYHLMSFPQSAPHGVVFLHVTYVPAQEKN[+1606.587]FTTAPAIC[+71.037]HDGK.A_HexNAc(4)Hex(4)Fuc(1)_7
01755:6	1	K.GYHLMSFPQSAPHGVVFLHVTYVPAQEKN[+1622.582]FTTAPAIC[+71.037]HDGK.A	HexNAc(4)Hex(5)	C[+71], N[+1623]	1032.33	6	6188.94	6188.83	0	17.5	1025	Specific	313.67	305.49	295.55	4.28	186	>>ClampSARS_CoV_WT	1	sample=1 period=1 cycle=1438 experiment=19	sample=1 period=1 cycle=1438 experiment=19	22.0573	K.GYHLMSFPQSAPHGVVFLHVTYVPAQEKNFTTAPAICHDGK.A	K.GYHLMSFPQSAPHGVVFLHVTYVPAQEKN[+1622.582]FTTAPAIC[+71.037]HDGK.A_HexNAc(4)Hex(5)_6
01748:7	1	K.GYHLMSFPQSAPHGVVFLHVTYVPAQEKN[+1622.582]FTTAPAIC[+71.037]HDGK.A	HexNAc(4)Hex(5)	C[+71], N[+1623]	884.981	7	6188.82	6188.83	0	-1.1	1025	Specific	51.05	51.05	51.05	1.76	186	>>ClampSARS_CoV_WT	1	sample=1 period=1 cycle=1438 experiment=12	sample=1 period=1 cycle=1438 experiment=12	22.0515	K.GYHLMSFPQSAPHGVVFLHVTYVPAQEKNFTTAPAICHDGK.A	K.GYHLMSFPQSAPHGVVFLHVTYVPAQEKN[+1622.582]FTTAPAIC[+71.037]HDGK.A_HexNAc(4)Hex(5)_7
02172:5	1	K.GYHLMSFPQSAPHGVVFLHVTYVPAQEKN[+1647.613]FTTAPAIC[+71.037]HDGK.A	HexNAc(5)Hex(3)Fuc(1)	C[+71], N[+1648]	1243.59	5	6213.91	6213.86	0	8.2	1025	Specific	208.68	208.68	208.68	1.34	217	>>ClampSARS_CoV_18_20_190	1	sample=1 period=1 cycle=1395 experiment=21	sample=1 period=1 cycle=1395 experiment=21	21.9713	K.GYHLMSFPQSAPHGVVFLHVTYVPAQEKNFTTAPAICHDGK.A	K.GYHLMSFPQSAPHGVVFLHVTYVPAQEKN[+1647.613]FTTAPAIC[+71.037]HDGK.A_HexNAc(5)Hex(3)Fuc(1)_5
02210:6	1	K.GYHLMSFPQSAPHGVVFLHVTYVPAQEKN[+1647.613]FTTAPAIC[+71.037]HDGK.A	HexNAc(5)Hex(3)Fuc(1)	C[+71], N[+1648]	1036.48	6	6213.86	6213.86	0	0.2	1025	Specific	1102.1	459.6	459.6	19.82	217	>>ClampSARS_CoV_18_20_190	1	sample=1 period=1 cycle=1397 experiment=19	sample=1 period=1 cycle=1397 experiment=19	22.0281	K.GYHLMSFPQSAPHGVVFLHVTYVPAQEKNFTTAPAICHDGK.A	K.GYHLMSFPQSAPHGVVFLHVTYVPAQEKN[+1647.613]FTTAPAIC[+71.037]HDGK.A_HexNAc(5)Hex(3)Fuc(1)_6
01749:7	1	K.GYHLMSFPQSAPHGVVFLHVTYVPAQEKN[+1647.613]FTTAPAIC[+71.037]HDGK.A	HexNAc(5)Hex(3)Fuc(1)	C[+71], N[+1648]	888.564	7	6213.91	6213.86	0	7.4	1025	Specific	1017.45	555.64	555.64	19.16	186	>>ClampSARS_CoV_WT	1	sample=1 period=1 cycle=1438 experiment=13	sample=1 period=1 cycle=1438 experiment=13	22.0523	K.GYHLMSFPQSAPHGVVFLHVTYVPAQEKNFTTAPAICHDGK.A	K.GYHLMSFPQSAPHGVVFLHVTYVPAQEKN[+1647.613]FTTAPAIC[+71.037]HDGK.A_HexNAc(5)Hex(3)Fuc(1)_7
01414:8	1	K.GYHLMSFPQSAPHGVVFLHVTYVPAQEKN[+1647.613]FTTAPAIC[+71.037]HDGK.A	HexNAc(5)Hex(3)Fuc(1)	C[+71], N[+1648]	777.624	8	6213.94	6213.86	0	13.1	1025	Specific	317.08	198.85	198.85	3.02	122	>>ClampSARS_CoV_Variant	1	sample=1 period=1 cycle=1419 experiment=5	sample=1 period=1 cycle=1419 experiment=5	22.1073	K.GYHLMSFPQSAPHGVVFLHVTYVPAQEKNFTTAPAICHDGK.A	K.GYHLMSFPQSAPHGVVFLHVTYVPAQEKN[+1647.613]FTTAPAIC[+71.037]HDGK.A_HexNAc(5)Hex(3)Fuc(1)_8
01925:6	1	K.GYHLMSFPQSAPHGVVFLHVTYVPAQEKN[+1663.608]FTTAPAIC[+71.037]HDGK.A	HexNAc(5)Hex(4)	C[+71], N[+1664]	1039.17	6	6230.01	6229.86	0	23.8	1025	Specific	242.45	242.45	35.3	3.19	162	>>ClampSARS_CoV_WT	1	sample=1 period=1 cycle=1444 experiment=9	sample=1 period=1 cycle=1444 experiment=9	22.1572	K.GYHLMSFPQSAPHGVVFLHVTYVPAQEKNFTTAPAICHDGK.A	K.GYHLMSFPQSAPHGVVFLHVTYVPAQEKN[+1663.608]FTTAPAIC[+71.037]HDGK.A_HexNAc(5)Hex(4)_6
02211:6	1	K.GYHLMSFPQSAPHGVVFLHVTYVPAQEKN[+1702.581]FTTAPAIC[+71.037]HDGK.A	HexNAc(2)Hex(8)	C[+71], N[+1703]	1045.65	6	6268.88	6268.83	0	7.9	1025	Specific	351.04	351.04	351.04	4.41	217	>>ClampSARS_CoV_18_20_190	1	sample=1 period=1 cycle=1397 experiment=20	sample=1 period=1 cycle=1397 experiment=20	22.0289	K.GYHLMSFPQSAPHGVVFLHVTYVPAQEKNFTTAPAICHDGK.A	K.GYHLMSFPQSAPHGVVFLHVTYVPAQEKN[+1702.581]FTTAPAIC[+71.037]HDGK.A_HexNAc(2)Hex(8)_6
02260:7	1	K.GYHLMSFPQSAPHGVVFLHVTYVPAQEKN[+1702.581]FTTAPAIC[+71.037]HDGK.A	HexNAc(2)Hex(8)	C[+71], N[+1703]	896.414	7	6268.85	6268.83	0	3.6	1025	Specific	386.07	386.07	386.07	8.06	217	>>ClampSARS_CoV_18_20_190	1	sample=1 period=1 cycle=1400 experiment=14	sample=1 period=1 cycle=1400 experiment=14	22.111	K.GYHLMSFPQSAPHGVVFLHVTYVPAQEKNFTTAPAICHDGK.A	K.GYHLMSFPQSAPHGVVFLHVTYVPAQEKN[+1702.581]FTTAPAIC[+71.037]HDGK.A_HexNAc(2)Hex(8)_7
01724:6	1	K.GYHLMSFPQSAPHGVVFLHVTYVPAQEKN[+1768.640]FTTAPAIC[+71.037]HDGK.A	HexNAc(4)Hex(5)Fuc(1)	C[+71], N[+1769]	1056.66	6	6334.93	6334.89	0	6.4	1025	Specific	782.23	450.98	450.98	13.54	186	>>ClampSARS_CoV_WT	1	sample=1 period=1 cycle=1436 experiment=12	sample=1 period=1 cycle=1436 experiment=12	21.9979	K.GYHLMSFPQSAPHGVVFLHVTYVPAQEKNFTTAPAICHDGK.A	K.GYHLMSFPQSAPHGVVFLHVTYVPAQEKN[+1768.640]FTTAPAIC[+71.037]HDGK.A_HexNAc(4)Hex(5)Fuc(1)_6
02533:7	1	K.GYHLMSFPQSAPHGVVFLHVTYVPAQEKN[+1768.640]FTTAPAIC[+71.037]HDGK.A	HexNAc(4)Hex(5)Fuc(1)	C[+71], N[+1769]	905.856	7	6334.95	6334.89	0	9.1	1025	Specific	880.24	551.95	551.95	15.68	219	>>ClampSARS_CoV_WT	1	sample=1 period=1 cycle=1396 experiment=6	sample=1 period=1 cycle=1396 experiment=6	21.9359	K.GYHLMSFPQSAPHGVVFLHVTYVPAQEKNFTTAPAICHDGK.A	K.GYHLMSFPQSAPHGVVFLHVTYVPAQEKN[+1768.640]FTTAPAIC[+71.037]HDGK.A_HexNAc(4)Hex(5)Fuc(1)_7
02574:6	1	K.GYHLMSFPQSAPHGVVFLHVTYVPAQEKN[+1809.666]FTTAPAIC[+71.037]HDGK.A	HexNAc(5)Hex(4)Fuc(1)	C[+71], N[+1810]	1063.5	6	6375.96	6375.91	0	6.9	1025	Specific	326.13	241.14	241.14	4.98	219	>>ClampSARS_CoV_WT	1	sample=1 period=1 cycle=1398 experiment=19	sample=1 period=1 cycle=1398 experiment=19	22	K.GYHLMSFPQSAPHGVVFLHVTYVPAQEKNFTTAPAICHDGK.A	K.GYHLMSFPQSAPHGVVFLHVTYVPAQEKN[+1809.666]FTTAPAIC[+71.037]HDGK.A_HexNAc(5)Hex(4)Fuc(1)_6
02568:7	1	K.GYHLMSFPQSAPHGVVFLHVTYVPAQEKN[+1809.666]FTTAPAIC[+71.037]HDGK.A	HexNAc(5)Hex(4)Fuc(1)	C[+71], N[+1810]	911.715	7	6375.96	6375.91	0	7.3	1025	Specific	474.44	256.08	256.08	6.22	219	>>ClampSARS_CoV_WT	1	sample=1 period=1 cycle=1398 experiment=13	sample=1 period=1 cycle=1398 experiment=13	21.995	K.GYHLMSFPQSAPHGVVFLHVTYVPAQEKNFTTAPAICHDGK.A	K.GYHLMSFPQSAPHGVVFLHVTYVPAQEKN[+1809.666]FTTAPAIC[+71.037]HDGK.A_HexNAc(5)Hex(4)Fuc(1)_7
01391:6	1	K.GYHLMSFPQSAPHGVVFLHVTYVPAQEKN[+1850.693]FTTAPAIC[+71.037]HDGK.A	HexNAc(6)Hex(3)Fuc(1)	C[+71], N[+1851]	1070.35	6	6417.07	6416.94	0	20.3	1025	Specific	609.78	372.2	372.2	6.8	122	>>ClampSARS_CoV_Variant	1	sample=1 period=1 cycle=1416 experiment=7	sample=1 period=1 cycle=1416 experiment=7	22.0306	K.GYHLMSFPQSAPHGVVFLHVTYVPAQEKNFTTAPAICHDGK.A	K.GYHLMSFPQSAPHGVVFLHVTYVPAQEKN[+1850.693]FTTAPAIC[+71.037]HDGK.A_HexNAc(6)Hex(3)Fuc(1)_6
01389:7	1	K.GYHLMSFPQSAPHGVVFLHVTYVPAQEKN[+1850.693]FTTAPAIC[+71.037]HDGK.A	HexNAc(6)Hex(3)Fuc(1)	C[+71], N[+1851]	917.582	7	6417.03	6416.94	0	14.4	1025	Specific	820.1	509.56	509.56	12.58	122	>>ClampSARS_CoV_Variant	1	sample=1 period=1 cycle=1416 experiment=5	sample=1 period=1 cycle=1416 experiment=5	22.0239	K.GYHLMSFPQSAPHGVVFLHVTYVPAQEKNFTTAPAICHDGK.A	K.GYHLMSFPQSAPHGVVFLHVTYVPAQEKN[+1850.693]FTTAPAIC[+71.037]HDGK.A_HexNAc(6)Hex(3)Fuc(1)_7
02868:6	1	K.GYHLMSFPQSAPHGVVFLHVTYVPAQEKN[+1897.682]FTTAPAIC[+71.037]HDGK.A	HexNAc(4)Hex(4)Fuc(1)NeuAc(1)	C[+71], N[+1898]	1078.16	6	6463.95	6463.93	0	3.2	1025	Specific	655.29	355.75	355.75	10.49	219	>>ClampSARS_CoV_WT	1	sample=1 period=1 cycle=1421 experiment=9	sample=1 period=1 cycle=1421 experiment=9	22.6636	K.GYHLMSFPQSAPHGVVFLHVTYVPAQEKNFTTAPAICHDGK.A	K.GYHLMSFPQSAPHGVVFLHVTYVPAQEKN[+1897.682]FTTAPAIC[+71.037]HDGK.A_HexNAc(4)Hex(4)Fuc(1)NeuAc(1)_6
02060:7	1	K.GYHLMSFPQSAPHGVVFLHVTYVPAQEKN[+1897.682]FTTAPAIC[+71.037]HDGK.A	HexNAc(4)Hex(4)Fuc(1)NeuAc(1)	C[+71], N[+1898]	924.28	7	6463.92	6463.93	0	2.2	1025	Specific	961.56	595.33	595.33	17.15	184	>>ClampSARS_CoV_18_190	1	sample=1 period=1 cycle=1442 experiment=6	sample=1 period=1 cycle=1442 experiment=6	22.7078	K.GYHLMSFPQSAPHGVVFLHVTYVPAQEKNFTTAPAICHDGK.A	K.GYHLMSFPQSAPHGVVFLHVTYVPAQEKN[+1897.682]FTTAPAIC[+71.037]HDGK.A_HexNAc(4)Hex(4)Fuc(1)NeuAc(1)_7
01966:7	1	K.GYHLMSFPQSAPHGVVFLHVTYVPAQEKN[+1913.677]FTTAPAIC[+71.037]HDGK.A	HexNAc(4)Hex(5)NeuAc(1)	C[+71], N[+1914]	926.573	7	6479.97	6479.93	0	6.6	1025	Specific	426.55	356.83	304.21	6.99	186	>>ClampSARS_CoV_WT	1	sample=1 period=1 cycle=1461 experiment=5	sample=1 period=1 cycle=1461 experiment=5	22.7218	K.GYHLMSFPQSAPHGVVFLHVTYVPAQEKNFTTAPAICHDGK.A	K.GYHLMSFPQSAPHGVVFLHVTYVPAQEKN[+1913.677]FTTAPAIC[+71.037]HDGK.A_HexNAc(4)Hex(5)NeuAc(1)_7
01735:6	1	K.GYHLMSFPQSAPHGVVFLHVTYVPAQEKN[+1971.719]FTTAPAIC[+71.037]HDGK.A	HexNAc(5)Hex(5)Fuc(1)	C[+71], N[+1972]	1090.5	6	6537.99	6537.97	0	2.9	1025	Specific	167.72	167.72	167.72	3.33	186	>>ClampSARS_CoV_WT	1	sample=1 period=1 cycle=1437 experiment=10	sample=1 period=1 cycle=1437 experiment=10	22.0268	K.GYHLMSFPQSAPHGVVFLHVTYVPAQEKNFTTAPAICHDGK.A	K.GYHLMSFPQSAPHGVVFLHVTYVPAQEKN[+1971.719]FTTAPAIC[+71.037]HDGK.A_HexNAc(5)Hex(5)Fuc(1)_6
02549:7	1	K.GYHLMSFPQSAPHGVVFLHVTYVPAQEKN[+1971.719]FTTAPAIC[+71.037]HDGK.A	HexNAc(5)Hex(5)Fuc(1)	C[+71], N[+1972]	934.865	7	6538.01	6537.97	0	7.1	1025	Specific	171.56	171.56	171.56	3.49	219	>>ClampSARS_CoV_WT	1	sample=1 period=1 cycle=1397 experiment=14	sample=1 period=1 cycle=1397 experiment=14	21.9667	K.GYHLMSFPQSAPHGVVFLHVTYVPAQEKNFTTAPAICHDGK.A	K.GYHLMSFPQSAPHGVVFLHVTYVPAQEKN[+1971.719]FTTAPAIC[+71.037]HDGK.A_HexNAc(5)Hex(5)Fuc(1)_7
02050:6	1	K.GYHLMSFPQSAPHGVVFLHVTYVPAQEKN[+2059.735]FTTAPAIC[+71.037]HDGK.A	HexNAc(4)Hex(5)Fuc(1)NeuAc(1)	C[+71], N[+2060]	1105.19	6	6626.1	6625.98	0	16.9	1025	Specific	939.24	495.41	495.41	15.91	162	>>ClampSARS_CoV_WT	1	sample=1 period=1 cycle=1461 experiment=7	sample=1 period=1 cycle=1461 experiment=7	22.6586	K.GYHLMSFPQSAPHGVVFLHVTYVPAQEKNFTTAPAICHDGK.A	K.GYHLMSFPQSAPHGVVFLHVTYVPAQEKN[+2059.735]FTTAPAIC[+71.037]HDGK.A_HexNAc(4)Hex(5)Fuc(1)NeuAc(1)_6
01959:7	1	K.GYHLMSFPQSAPHGVVFLHVTYVPAQEKN[+2059.735]FTTAPAIC[+71.037]HDGK.A	HexNAc(4)Hex(5)Fuc(1)NeuAc(1)	C[+71], N[+2060]	947.443	7	6626.06	6625.98	0	11.1	1025	Specific	928.95	505.55	505.55	16.55	186	>>ClampSARS_CoV_WT	1	sample=1 period=1 cycle=1460 experiment=5	sample=1 period=1 cycle=1460 experiment=5	22.6943	K.GYHLMSFPQSAPHGVVFLHVTYVPAQEKNFTTAPAICHDGK.A	K.GYHLMSFPQSAPHGVVFLHVTYVPAQEKN[+2059.735]FTTAPAIC[+71.037]HDGK.A_HexNAc(4)Hex(5)Fuc(1)NeuAc(1)_7
01633:8	1	K.GYHLMSFPQSAPHGVVFLHVTYVPAQEKN[+2091.725]FTTAPAIC[+71.037]HDGK.A	HexNAc(4)Hex(6)NeuGc(1)	C[+71], N[+2092]	833.162	8	6658.25	6657.97	0	41.1	1025	Specific	327.44	171.9	40.88	3.14	151	>>ClampSARS_CoV_190	1	sample=1 period=1 cycle=1479 experiment=5	sample=1 period=1 cycle=1479 experiment=5	22.0661	K.GYHLMSFPQSAPHGVVFLHVTYVPAQEKNFTTAPAICHDGK.A	K.GYHLMSFPQSAPHGVVFLHVTYVPAQEKN[+2091.725]FTTAPAIC[+71.037]HDGK.A_HexNAc(4)Hex(6)NeuGc(1)_8
00802:8	1	K.GYHLMSFPQSAPHGVVFLHVTYVPAQEKN[+2092.745]FTTAPAIC[+71.037]HDGK.A	HexNAc(4)Hex(7)Fuc(1)	C[+71], N[+2093]	833.275	8	6659.15	6658.99	0	22.9	1025	Specific	491.92	244.54	244.54	3.09	86	>>ClampSARS_CoV_18_20_190	1	sample=1 period=1 cycle=1543 experiment=7	sample=1 period=1 cycle=1543 experiment=7	22.0942	K.GYHLMSFPQSAPHGVVFLHVTYVPAQEKNFTTAPAICHDGK.A	K.GYHLMSFPQSAPHGVVFLHVTYVPAQEKN[+2092.745]FTTAPAIC[+71.037]HDGK.A_HexNAc(4)Hex(7)Fuc(1)_8
02067:6	1	K.GYHLMSFPQSAPHGVVFLHVTYVPAQEKN[+2100.761]FTTAPAIC[+71.037]HDGK.A	HexNAc(5)Hex(4)Fuc(1)NeuAc(1)	C[+71], N[+2101]	1112.03	6	6667.17	6667.01	0	23.5	1025	Specific	826.93	468.3	468.3	13.05	162	>>ClampSARS_CoV_WT	1	sample=1 period=1 cycle=1463 experiment=10	sample=1 period=1 cycle=1463 experiment=10	22.7187	K.GYHLMSFPQSAPHGVVFLHVTYVPAQEKNFTTAPAICHDGK.A	K.GYHLMSFPQSAPHGVVFLHVTYVPAQEKN[+2100.761]FTTAPAIC[+71.037]HDGK.A_HexNAc(5)Hex(4)Fuc(1)NeuAc(1)_6
02866:7	1	K.GYHLMSFPQSAPHGVVFLHVTYVPAQEKN[+2100.761]FTTAPAIC[+71.037]HDGK.A	HexNAc(5)Hex(4)Fuc(1)NeuAc(1)	C[+71], N[+2101]	953.302	7	6667.07	6667.01	0	8.8	1025	Specific	664.78	464.1	464.1	11.45	219	>>ClampSARS_CoV_WT	1	sample=1 period=1 cycle=1421 experiment=7	sample=1 period=1 cycle=1421 experiment=7	22.6603	K.GYHLMSFPQSAPHGVVFLHVTYVPAQEKNFTTAPAICHDGK.A	K.GYHLMSFPQSAPHGVVFLHVTYVPAQEKN[+2100.761]FTTAPAIC[+71.037]HDGK.A_HexNAc(5)Hex(4)Fuc(1)NeuAc(1)_7
02535:6	1	K.GYHLMSFPQSAPHGVVFLHVTYVPAQEKN[+2133.772]FTTAPAIC[+71.037]HDGK.A	HexNAc(5)Hex(6)Fuc(1)	C[+71], N[+2134]	1117.52	6	6700.09	6700.02	0	9.9	1025	Specific	877.68	510.14	510.14	15.03	219	>>ClampSARS_CoV_WT	1	sample=1 period=1 cycle=1396 experiment=8	sample=1 period=1 cycle=1396 experiment=8	21.9409	K.GYHLMSFPQSAPHGVVFLHVTYVPAQEKNFTTAPAICHDGK.A	K.GYHLMSFPQSAPHGVVFLHVTYVPAQEKN[+2133.772]FTTAPAIC[+71.037]HDGK.A_HexNAc(5)Hex(6)Fuc(1)_6
01722:7	1	K.GYHLMSFPQSAPHGVVFLHVTYVPAQEKN[+2133.772]FTTAPAIC[+71.037]HDGK.A	HexNAc(5)Hex(6)Fuc(1)	C[+71], N[+2134]	958.018	7	6700.08	6700.02	0	8.8	1025	Specific	806.58	472.75	472.75	14.55	186	>>ClampSARS_CoV_WT	1	sample=1 period=1 cycle=1436 experiment=10	sample=1 period=1 cycle=1436 experiment=10	21.9946	K.GYHLMSFPQSAPHGVVFLHVTYVPAQEKNFTTAPAICHDGK.A	K.GYHLMSFPQSAPHGVVFLHVTYVPAQEKN[+2133.772]FTTAPAIC[+71.037]HDGK.A_HexNAc(5)Hex(6)Fuc(1)_7
02057:6	1	K.GYHLMSFPQSAPHGVVFLHVTYVPAQEKN[+2262.814]FTTAPAIC[+71.037]HDGK.A	HexNAc(5)Hex(5)Fuc(1)NeuAc(1)	C[+71], N[+2263]	1139.04	6	6829.17	6829.06	0	16.4	1025	Specific	610.94	384.01	384.01	9.91	162	>>ClampSARS_CoV_WT	1	sample=1 period=1 cycle=1462 experiment=8	sample=1 period=1 cycle=1462 experiment=8	22.6861	K.GYHLMSFPQSAPHGVVFLHVTYVPAQEKNFTTAPAICHDGK.A	K.GYHLMSFPQSAPHGVVFLHVTYVPAQEKN[+2262.814]FTTAPAIC[+71.037]HDGK.A_HexNAc(5)Hex(5)Fuc(1)NeuAc(1)_6
01945:6	1	K.GYHLMSFPQSAPHGVVFLHVTYVPAQEKN[+2424.867]FTTAPAIC[+71.037]HDGK.A	HexNAc(5)Hex(6)Fuc(1)NeuAc(1)	C[+71], N[+2425]	1166.04	6	6991.19	6991.12	0	10.6	1025	Specific	614.5	389.68	389.68	9.93	186	>>ClampSARS_CoV_WT	1	sample=1 period=1 cycle=1458 experiment=8	sample=1 period=1 cycle=1458 experiment=8	22.6416	K.GYHLMSFPQSAPHGVVFLHVTYVPAQEKNFTTAPAICHDGK.A	K.GYHLMSFPQSAPHGVVFLHVTYVPAQEKN[+2424.867]FTTAPAIC[+71.037]HDGK.A_HexNAc(5)Hex(6)Fuc(1)NeuAc(1)_6
02844:7	1	K.GYHLMSFPQSAPHGVVFLHVTYVPAQEKN[+2424.867]FTTAPAIC[+71.037]HDGK.A	HexNAc(5)Hex(6)Fuc(1)NeuAc(1)	C[+71], N[+2425]	999.606	7	6991.2	6991.12	0	11.4	1025	Specific	815.2	449.24	449.24	14.68	219	>>ClampSARS_CoV_WT	1	sample=1 period=1 cycle=1419 experiment=8	sample=1 period=1 cycle=1419 experiment=8	22.6051	K.GYHLMSFPQSAPHGVVFLHVTYVPAQEKNFTTAPAICHDGK.A	K.GYHLMSFPQSAPHGVVFLHVTYVPAQEKN[+2424.867]FTTAPAIC[+71.037]HDGK.A_HexNAc(5)Hex(6)Fuc(1)NeuAc(1)_7
02841:8	1	K.GYHLMSFPQSAPHGVVFLHVTYVPAQEKN[+2424.867]FTTAPAIC[+71.037]HDGK.A	HexNAc(5)Hex(6)Fuc(1)NeuAc(1)	C[+71], N[+2425]	874.783	8	6991.22	6991.12	0	14.4	1025	Specific	355.4	188.62	188.62	4.22	219	>>ClampSARS_CoV_WT	1	sample=1 period=1 cycle=1419 experiment=5	sample=1 period=1 cycle=1419 experiment=5	22.6001	K.GYHLMSFPQSAPHGVVFLHVTYVPAQEKNFTTAPAICHDGK.A	K.GYHLMSFPQSAPHGVVFLHVTYVPAQEKN[+2424.867]FTTAPAIC[+71.037]HDGK.A_HexNAc(5)Hex(6)Fuc(1)NeuAc(1)_8
00074:3	1	K.NFTTAPAIC[+71.037]HDGK.A	None	C[+71]	482.57	3	1445.7	1445.68	0	8.2	1053	Specific	188.92	188.92	188.92	2.69	168	>>ClampSARS_CoV_20_190	1	sample=1 period=1 cycle=986 experiment=3	sample=1 period=1 cycle=986 experiment=3	10.423	K.NFTTAPAICHDGK.A	K.NFTTAPAIC[+71.037]HDGK.A_None_3
00018:3	1	K.N[+1216.423]FTTAPAIC[+71.037]HDGK.A	HexNAc(2)Hex(5)	C[+71], N[+1216]	888.041	3	2662.11	2662.11	0	0.9	1053	Specific	736.56	472.36	472.36	13.07	158	>>ClampSARS_CoV_18_20_190	1	sample=1 period=1 cycle=1019 experiment=3	sample=1 period=1 cycle=1019 experiment=3	10.1038	K.NFTTAPAICHDGK.A	K.N[+1216.423]FTTAPAIC[+71.037]HDGK.A_HexNAc(2)Hex(5)_3
00041:3	1	K.N[+1298.476]FTTAPAIC[+71.037]HDGK.A	HexNAc(4)Hex(3)	C[+71], N[+1298]	915.388	3	2744.15	2744.16	0	-4	1053	Specific	382.22	265.52	265.52	7	219	>>ClampSARS_CoV_WT	1	sample=1 period=1 cycle=977 experiment=4	sample=1 period=1 cycle=977 experiment=4	10.0215	K.NFTTAPAICHDGK.A	K.N[+1298.476]FTTAPAIC[+71.037]HDGK.A_HexNAc(4)Hex(3)_3
00034:3	1	K.N[+1378.476]FTTAPAIC[+71.037]HDGK.A	HexNAc(2)Hex(6)	C[+71], N[+1378]	942.058	3	2824.16	2824.16	0	-0.4	1053	Specific	696.96	442.69	442.69	12.96	217	>>ClampSARS_CoV_18_20_190	1	sample=1 period=1 cycle=969 experiment=3	sample=1 period=1 cycle=969 experiment=3	9.9099	K.NFTTAPAICHDGK.A	K.N[+1378.476]FTTAPAIC[+71.037]HDGK.A_HexNAc(2)Hex(6)_3
01299:3	1	R.EGVFVSN[+1095.397]GTHWFVTQR.N	HexNAc(3)Hex(3)	N[+1095]	987.116	3	2959.33	2959.31	0	7.5	1071	Specific	721.49	539.14	539.14	13.9	151	>>ClampSARS_CoV_190	1	sample=1 period=1 cycle=1333 experiment=6	sample=1 period=1 cycle=1333 experiment=6	18.4712	R.EGVFVSNGTHWFVTQR.N	R.EGVFVSN[+1095.397]GTHWFVTQR.N_HexNAc(3)Hex(3)_3
01385:4	1	R.EGVFVSN[+1095.397]GTHWFVTQR.N	HexNAc(3)Hex(3)	N[+1095]	740.582	4	2959.3	2959.31	0	2.1	1071	Specific	444.62	357.03	357.03	7.95	184	>>ClampSARS_CoV_18_190	1	sample=1 period=1 cycle=1277 experiment=3	sample=1 period=1 cycle=1277 experiment=3	18.3809	R.EGVFVSNGTHWFVTQR.N	R.EGVFVSN[+1095.397]GTHWFVTQR.N_HexNAc(3)Hex(3)_4
00600:3	1	R.EGVFVSN[+1216.423]GTHWFVTQR.N	HexNAc(2)Hex(5)	N[+1216]	1027.44	3	3080.32	3080.34	0	-6.5	1071	Specific	531.81	440.72	440.72	9.78	86	>>ClampSARS_CoV_18_20_190	1	sample=1 period=1 cycle=1371 experiment=3	sample=1 period=1 cycle=1371 experiment=3	18.3593	R.EGVFVSNGTHWFVTQR.N	R.EGVFVSN[+1216.423]GTHWFVTQR.N_HexNAc(2)Hex(5)_3
00909:3	1	R.EGVFVSN[+1241.454]GTHWFVTQR.N	HexNAc(3)Hex(3)Fuc(1)	N[+1241]	1035.8	3	3105.37	3105.37	0	1.8	1071	Specific	452.42	372.6	372.6	7.76	115	>>ClampSARS_CoV_20_190	1	sample=1 period=1 cycle=1304 experiment=3	sample=1 period=1 cycle=1304 experiment=3	18.3664	R.EGVFVSNGTHWFVTQR.N	R.EGVFVSN[+1241.454]GTHWFVTQR.N_HexNAc(3)Hex(3)Fuc(1)_3
01070:3	1	R.EGVFVSN[+1257.449]GTHWFVTQR.N	HexNAc(3)Hex(4)	N[+1257]	1041.13	3	3121.38	3121.36	0	4.3	1071	Specific	405.77	307.47	307.47	5.89	151	>>ClampSARS_CoV_18_190	1	sample=1 period=1 cycle=1288 experiment=7	sample=1 period=1 cycle=1288 experiment=7	18.376	R.EGVFVSNGTHWFVTQR.N	R.EGVFVSN[+1257.449]GTHWFVTQR.N_HexNAc(3)Hex(4)_3
01830:3	1	R.EGVFVSN[+1298.476]GTHWFVTQR.N	HexNAc(4)Hex(3)	N[+1298]	1054.8	3	3162.39	3162.39	0	-1.3	1071	Specific	550.37	425	425	10.09	219	>>ClampSARS_CoV_WT	1	sample=1 period=1 cycle=1271 experiment=4	sample=1 period=1 cycle=1271 experiment=4	18.3749	R.EGVFVSNGTHWFVTQR.N	R.EGVFVSN[+1298.476]GTHWFVTQR.N_HexNAc(4)Hex(3)_3
01380:4	1	R.EGVFVSN[+1298.476]GTHWFVTQR.N	HexNAc(4)Hex(3)	N[+1298]	791.348	4	3162.37	3162.39	0	6.2	1071	Specific	508.13	385.94	385.94	9.16	184	>>ClampSARS_CoV_18_190	1	sample=1 period=1 cycle=1276 experiment=2	sample=1 period=1 cycle=1276 experiment=2	18.3494	R.EGVFVSNGTHWFVTQR.N	R.EGVFVSN[+1298.476]GTHWFVTQR.N_HexNAc(4)Hex(3)_4
01204:3	1	R.EGVFVSN[+1378.476]GTHWFVTQR.N	HexNAc(2)Hex(6)	N[+1378]	1081.49	3	3242.45	3242.39	0	17.3	1071	Specific	338.03	277.75	277.75	3.71	168	>>ClampSARS_CoV_20_190	1	sample=1 period=1 cycle=1261 experiment=3	sample=1 period=1 cycle=1261 experiment=3	18.1962	R.EGVFVSNGTHWFVTQR.N	R.EGVFVSN[+1378.476]GTHWFVTQR.N_HexNAc(2)Hex(6)_3
01334:3	1	R.EGVFVSN[+1419.502]GTHWFVTQR.N	HexNAc(3)Hex(5)	N[+1420]	1095.14	3	3283.42	3283.42	0	1.4	1071	Specific	477.52	340.11	340.11	7.33	184	>>ClampSARS_CoV_18_190	1	sample=1 period=1 cycle=1271 experiment=4	sample=1 period=1 cycle=1271 experiment=4	18.2076	R.EGVFVSNGTHWFVTQR.N	R.EGVFVSN[+1419.502]GTHWFVTQR.N_HexNAc(3)Hex(5)_3
00939:4	1	R.EGVFVSN[+1419.502]GTHWFVTQR.N	HexNAc(3)Hex(5)	N[+1420]	821.611	4	3283.42	3283.42	0	1.8	1071	Specific	170.95	116.96	116.96	2.57	158	>>ClampSARS_CoV_18_20_190	1	sample=1 period=1 cycle=1353 experiment=4	sample=1 period=1 cycle=1353 experiment=4	18.321	R.EGVFVSNGTHWFVTQR.N	R.EGVFVSN[+1419.502]GTHWFVTQR.N_HexNAc(3)Hex(5)_4
01028:3	1	R.EGVFVSN[+1444.534]GTHWFVTQR.N	HexNAc(4)Hex(3)Fuc(1)	N[+1445]	1103.49	3	3308.45	3308.45	0	0	1071	Specific	352.8	260.45	260.45	5.35	161	>>ClampSARS_CoV_20	1	sample=1 period=1 cycle=1320 experiment=5	sample=1 period=1 cycle=1320 experiment=5	18.2304	R.EGVFVSNGTHWFVTQR.N	R.EGVFVSN[+1444.534]GTHWFVTQR.N_HexNAc(4)Hex(3)Fuc(1)_3
01250:4	1	R.EGVFVSN[+1444.534]GTHWFVTQR.N	HexNAc(4)Hex(3)Fuc(1)	N[+1445]	827.874	4	3308.48	3308.45	0	8.6	1071	Specific	127.11	127.11	127.11	3.29	151	>>ClampSARS_CoV_190	1	sample=1 period=1 cycle=1328 experiment=4	sample=1 period=1 cycle=1328 experiment=4	18.3204	R.EGVFVSNGTHWFVTQR.N	R.EGVFVSN[+1444.534]GTHWFVTQR.N_HexNAc(4)Hex(3)Fuc(1)_4
01806:3	1	R.EGVFVSN[+1460.529]GTHWFVTQR.N	HexNAc(4)Hex(4)	N[+1461]	1108.82	3	3324.45	3324.44	0	2.1	1071	Specific	291.66	227.79	227.79	5.62	219	>>ClampSARS_CoV_WT	1	sample=1 period=1 cycle=1267 experiment=4	sample=1 period=1 cycle=1267 experiment=4	18.262	R.EGVFVSNGTHWFVTQR.N	R.EGVFVSN[+1460.529]GTHWFVTQR.N_HexNAc(4)Hex(4)_3
01807:3	1	R.EGVFVSN[+1501.555]GTHWFVTQR.N	HexNAc(5)Hex(3)	N[+1502]	1122.51	3	3365.52	3365.47	0	15.8	1071	Specific	378.4	313.48	313.48	6.38	219	>>ClampSARS_CoV_WT	1	sample=1 period=1 cycle=1267 experiment=5	sample=1 period=1 cycle=1267 experiment=5	18.2662	R.EGVFVSNGTHWFVTQR.N	R.EGVFVSN[+1501.555]GTHWFVTQR.N_HexNAc(5)Hex(3)_3
00767:4	1	R.EGVFVSN[+1501.555]GTHWFVTQR.N	HexNAc(5)Hex(3)	N[+1502]	842.126	4	3365.48	3365.47	0	4.3	1071	Specific	391.28	328.6	328.6	5.45	97	>>ClampSARS_CoV_Variant	1	sample=1 period=1 cycle=1312 experiment=4	sample=1 period=1 cycle=1312 experiment=4	18.251	R.EGVFVSNGTHWFVTQR.N	R.EGVFVSN[+1501.555]GTHWFVTQR.N_HexNAc(5)Hex(3)_4
01088:3	1	R.EGVFVSN[+1540.529]GTHWFVTQR.N	HexNAc(2)Hex(7)	N[+1541]	1135.5	3	3404.48	3404.44	0	10.1	1071	Specific	440.87	372.3	372.3	6.92	156	>>ClampSARS_CoV_18	1	sample=1 period=1 cycle=1327 experiment=4	sample=1 period=1 cycle=1327 experiment=4	18.2102	R.EGVFVSNGTHWFVTQR.N	R.EGVFVSN[+1540.529]GTHWFVTQR.N_HexNAc(2)Hex(7)_3
01486:4	1	R.EGVFVSN[+1540.529]GTHWFVTQR.N	HexNAc(2)Hex(7)	N[+1541]	851.867	4	3404.45	3404.44	0	1.3	1071	Specific	30	30	30	2.07	217	>>ClampSARS_CoV_18_20_190	1	sample=1 period=1 cycle=1260 experiment=5	sample=1 period=1 cycle=1260 experiment=5	18.1797	R.EGVFVSNGTHWFVTQR.N	R.EGVFVSN[+1540.529]GTHWFVTQR.N_HexNAc(2)Hex(7)_4
01251:3	1	R.EGVFVSN[+1548.545]GTHWFVTQR.N	HexNAc(3)Hex(4)NeuAc(1)	N[+1549]	1138.16	3	3412.47	3412.46	0	2	1071	Specific	443.52	292.54	292.54	6.9	151	>>ClampSARS_CoV_18_190	1	sample=1 period=1 cycle=1342 experiment=3	sample=1 period=1 cycle=1342 experiment=3	19.882	R.EGVFVSNGTHWFVTQR.N	R.EGVFVSN[+1548.545]GTHWFVTQR.N_HexNAc(3)Hex(4)NeuAc(1)_3
01650:4	1	R.EGVFVSN[+1548.545]GTHWFVTQR.N	HexNAc(3)Hex(4)NeuAc(1)	N[+1549]	853.867	4	3412.45	3412.46	0	3.8	1071	Specific	279.35	250.91	250.91	5.31	184	>>ClampSARS_CoV_18_190	1	sample=1 period=1 cycle=1330 experiment=5	sample=1 period=1 cycle=1330 experiment=5	19.9134	R.EGVFVSNGTHWFVTQR.N	R.EGVFVSN[+1548.545]GTHWFVTQR.N_HexNAc(3)Hex(4)NeuAc(1)_4
01205:3	1	R.EGVFVSN[+1581.555]GTHWFVTQR.N	HexNAc(3)Hex(6)	N[+1582]	1149.17	3	3445.48	3445.47	0	4.7	1071	Specific	330.5	211.46	211.46	5.12	168	>>ClampSARS_CoV_20_190	1	sample=1 period=1 cycle=1261 experiment=4	sample=1 period=1 cycle=1261 experiment=4	18.2021	R.EGVFVSNGTHWFVTQR.N	R.EGVFVSN[+1581.555]GTHWFVTQR.N_HexNAc(3)Hex(6)_3
00905:4	1	R.EGVFVSN[+1581.555]GTHWFVTQR.N	HexNAc(3)Hex(6)	N[+1582]	862.133	4	3445.51	3445.47	0	11.4	1071	Specific	231.27	203.74	203.74	2.65	158	>>ClampSARS_CoV_18_20_190	1	sample=1 period=1 cycle=1350 experiment=4	sample=1 period=1 cycle=1350 experiment=4	18.2338	R.EGVFVSNGTHWFVTQR.N	R.EGVFVSN[+1581.555]GTHWFVTQR.N_HexNAc(3)Hex(6)_4
01313:4	1	R.EGVFVSN[+1606.587]GTHWFVTQR.N	HexNAc(4)Hex(4)Fuc(1)	N[+1607]	868.376	4	3470.48	3470.5	0	5.1	1071	Specific	133.87	133.87	133.87	3.22	184	>>ClampSARS_CoV_18_190	1	sample=1 period=1 cycle=1269 experiment=6	sample=1 period=1 cycle=1269 experiment=6	18.1524	R.EGVFVSNGTHWFVTQR.N	R.EGVFVSN[+1606.587]GTHWFVTQR.N_HexNAc(4)Hex(4)Fuc(1)_4
01243:3	1	R.EGVFVSN[+1647.613]GTHWFVTQR.N	HexNAc(5)Hex(3)Fuc(1)	N[+1648]	1171.19	3	3511.55	3511.53	0	5.2	1071	Specific	320.2	179.43	179.43	5.02	146	>>ClampSARS_CoV_190	1	sample=1 period=1 cycle=1263 experiment=3	sample=1 period=1 cycle=1263 experiment=3	18.1078	R.EGVFVSNGTHWFVTQR.N	R.EGVFVSN[+1647.613]GTHWFVTQR.N_HexNAc(5)Hex(3)Fuc(1)_3
00893:4	1	R.EGVFVSN[+1647.613]GTHWFVTQR.N	HexNAc(5)Hex(3)Fuc(1)	N[+1648]	878.649	4	3511.57	3511.53	0	13.7	1071	Specific	604.69	461.22	461.22	9.46	158	>>ClampSARS_CoV_18_20_190	1	sample=1 period=1 cycle=1348 experiment=4	sample=1 period=1 cycle=1348 experiment=4	18.1863	R.EGVFVSNGTHWFVTQR.N	R.EGVFVSN[+1647.613]GTHWFVTQR.N_HexNAc(5)Hex(3)Fuc(1)_4
01259:3	1	R.EGVFVSN[+1704.635]GTHWFVTQR.N	HexNAc(6)Hex(3)	N[+1705]	1190.19	3	3568.55	3568.55	0	1.4	1071	Specific	251.9	202.1	202.1	4.32	146	>>ClampSARS_CoV_190	1	sample=1 period=1 cycle=1265 experiment=10	sample=1 period=1 cycle=1265 experiment=10	18.1653	R.EGVFVSNGTHWFVTQR.N	R.EGVFVSN[+1704.635]GTHWFVTQR.N_HexNAc(6)Hex(3)_3
01032:4	1	R.EGVFVSN[+1704.635]GTHWFVTQR.N	HexNAc(6)Hex(3)	N[+1705]	892.9	4	3568.58	3568.55	0	8	1071	Specific	466.9	405.56	405.56	7.55	122	>>ClampSARS_CoV_Variant	1	sample=1 period=1 cycle=1262 experiment=5	sample=1 period=1 cycle=1262 experiment=5	18.1495	R.EGVFVSNGTHWFVTQR.N	R.EGVFVSN[+1704.635]GTHWFVTQR.N_HexNAc(6)Hex(3)_4
02106:3	1	R.EGVFVSN[+1751.624]GTHWFVTQR.N	HexNAc(4)Hex(4)NeuAc(1)	N[+1752]	1205.86	3	3615.55	3615.54	0	3.5	1071	Specific	187.59	80.13	80.13	2.29	219	>>ClampSARS_CoV_WT	1	sample=1 period=1 cycle=1320 experiment=9	sample=1 period=1 cycle=1320 experiment=9	19.7875	R.EGVFVSNGTHWFVTQR.N	R.EGVFVSN[+1751.624]GTHWFVTQR.N_HexNAc(4)Hex(4)NeuAc(1)_3
01460:4	1	R.EGVFVSN[+1751.624]GTHWFVTQR.N	HexNAc(4)Hex(4)NeuAc(1)	N[+1752]	904.639	4	3615.53	3615.54	0	-1.4	1071	Specific	567.22	472.6	472.6	9.3	168	>>ClampSARS_CoV_20_190	1	sample=1 period=1 cycle=1317 experiment=4	sample=1 period=1 cycle=1317 experiment=4	19.8172	R.EGVFVSNGTHWFVTQR.N	R.EGVFVSN[+1751.624]GTHWFVTQR.N_HexNAc(4)Hex(4)NeuAc(1)_4
00980:4	1	R.EGVFVSN[+1850.693]GTHWFVTQR.N	HexNAc(6)Hex(3)Fuc(1)	N[+1851]	929.418	4	3714.65	3714.61	0	11.3	1071	Specific	467.34	322.3	322.3	6.42	127	>>ClampSARS_CoV_Variant	1	sample=1 period=1 cycle=1272 experiment=4	sample=1 period=1 cycle=1272 experiment=4	18.0897	R.EGVFVSNGTHWFVTQR.N	R.EGVFVSN[+1850.693]GTHWFVTQR.N_HexNAc(6)Hex(3)Fuc(1)_4
01632:4	1	R.EGVFVSN[+1897.682]GTHWFVTQR.N	HexNAc(4)Hex(4)Fuc(1)NeuAc(1)	N[+1898]	941.152	4	3761.59	3761.6	0	2.5	1071	Specific	381.69	286.07	286.07	6.57	184	>>ClampSARS_CoV_18_190	1	sample=1 period=1 cycle=1323 experiment=4	sample=1 period=1 cycle=1323 experiment=4	19.7297	R.EGVFVSNGTHWFVTQR.N	R.EGVFVSN[+1897.682]GTHWFVTQR.N_HexNAc(4)Hex(4)Fuc(1)NeuAc(1)_4
01508:4	1	R.EGVFVSN[+1913.677]GTHWFVTQR.N	HexNAc(4)Hex(5)NeuAc(1)	N[+1914]	945.157	4	3777.61	3777.59	0	3.8	1071	Specific	518.62	354.27	354.27	8.6	186	>>ClampSARS_CoV_WT	1	sample=1 period=1 cycle=1353 experiment=3	sample=1 period=1 cycle=1353 experiment=3	19.7834	R.EGVFVSNGTHWFVTQR.N	R.EGVFVSN[+1913.677]GTHWFVTQR.N_HexNAc(4)Hex(5)NeuAc(1)_4
02108:3	1	R.EGVFVSN[+0.984]GTHWFVTQR.N	None	N[+1]	622.304	3	1864.9	1864.9	0	-0.5	1071	Specific	857.99	698.58	698.58	16.96	217	>>ClampSARS_CoV_18_20_190	1	sample=1 period=1 cycle=1384 experiment=4	sample=1 period=1 cycle=1384 experiment=4	21.642	R.EGVFVSNGTHWFVTQR.N	R.EGVFVSN[+0.984]GTHWFVTQR.N_None_3
02069:4	1	R.EGVFVSN[+2059.735]GTHWFVTQR.N	HexNAc(4)Hex(5)Fuc(1)NeuAc(1)	N[+2060]	981.672	4	3923.67	3923.65	0	4.7	1071	Specific	375.8	199.65	199.65	6.18	219	>>ClampSARS_CoV_WT	1	sample=1 period=1 cycle=1313 experiment=4	sample=1 period=1 cycle=1313 experiment=4	19.5759	R.EGVFVSNGTHWFVTQR.N	R.EGVFVSN[+2059.735]GTHWFVTQR.N_HexNAc(4)Hex(5)Fuc(1)NeuAc(1)_4
02094:4	1	R.EGVFVSN[+2157.783]GTHWFVTQR.N	HexNAc(6)Hex(4)NeuAc(1)	N[+2158]	1006.18	4	4021.71	4021.7	0	4	1071	Specific	374.61	306.98	306.98	6.81	219	>>ClampSARS_CoV_WT	1	sample=1 period=1 cycle=1318 experiment=5	sample=1 period=1 cycle=1318 experiment=5	19.7285	R.EGVFVSNGTHWFVTQR.N	R.EGVFVSN[+2157.783]GTHWFVTQR.N_HexNAc(6)Hex(4)NeuAc(1)_4
02066:4	1	R.EGVFVSN[+2278.809]GTHWFVTQR.N	HexNAc(5)Hex(6)NeuAc(1)	N[+2279]	1036.44	4	4142.75	4142.72	0	5.6	1071	Specific	357.78	215.35	215.35	6.24	219	>>ClampSARS_CoV_WT	1	sample=1 period=1 cycle=1312 experiment=4	sample=1 period=1 cycle=1312 experiment=4	19.5508	R.EGVFVSNGTHWFVTQR.N	R.EGVFVSN[+2278.809]GTHWFVTQR.N_HexNAc(5)Hex(6)NeuAc(1)_4
01160:3	1	R.ILAGGSGGHTTWM[+15.995]EWDR.E	None	M[+16]	630.634	3	1889.89	1889.86	0	15.3	1218	Specific	510.4	510.4	510.4	7.88	219	>>ClampSARS_CoV_WT	1	sample=1 period=1 cycle=1156 experiment=6	sample=1 period=1 cycle=1156 experiment=6	15.1027	R.ILAGGSGGHTTWMEWDR.E	R.ILAGGSGGHTTWM[+15.995]EWDR.E_None_3
04309:5	1	R.ILAGGSGGHTTWM[+15.995]EWDREINNYTSLIHSLIEESQNQQEKNEQELLE.-	None	M[+16]	1069.51	5	5343.54	5343.51	0	4.8	1218	CRagged	246.16	107.51	107.51	0.04	217	>>ClampSARS_CoV_18_20_190	1	sample=1 period=1 cycle=1817 experiment=3	sample=1 period=1 cycle=1817 experiment=3	33.1133	R.ILAGGSGGHTTWMEWDREINNYTSLIHSLIEESQNQQEKNEQELLE.-	R.ILAGGSGGHTTWM[+15.995]EWDREINNYTSLIHSLIEESQNQQEKNEQELLE.-_None_5
04533:3	1	R.EIN[+0.984]NYTSLIHSLIEESQNQQEK.N	None	N[+1]	873.428	3	2618.27	2618.26	0	3.8	1235	Specific	339.07	234.64	32.16	6.5	219	>>ClampSARS_CoV_WT	1	sample=1 period=1 cycle=1565 experiment=3	sample=1 period=1 cycle=1565 experiment=3	26.85	R.EINNYTSLIHSLIEESQNQQEK.N	R.EIN[+0.984]NYTSLIHSLIEESQNQQEK.N_None_3
