# Supplementary material for: The role of N-glycosylation in spike antigenicity for the SARS-CoV-2 gamma variant
Source: Glycobiology. 2023 Dec 4;34(2):cwad097. doi: 10.1093/glycob/cwad097 (PMC10969516; doi:10.1093/glycob/cwad097)
Supplement: Supplementary_Table_III_Byonic_Combined_Validated_Results_Batch_2_cwad097 [file supplementary_table_iii_byonic_combined_validated_results_batch_2_cwad097.xlsx]

## Sheet: Table III. Byonic Batch 2 
Supplementary Table III. List of unique glycopeptides identified and validated from Byonic searches of all Batch 2 samples. Unique was defined using peptide sequence, precursor (m/z) and charge.
Query #:z	Protein Rank	Peptide < ProteinMetrics Confidential >	Glycans NHFAGNa	Modification Type(s)	Observed m/z	z	Observed (M+H)	Calc. mass (M+H)	Off-by-x error	Mass error (ppm)	Starting position	Cleavage	Score	Delta	Delta Mod	|Log Prob|	# of unique peptides	Protein Name	Protein DB number	Comment	Scan #	Scan Time	strip_seq	Combined for Skyline Quant
00033:3	1	K.N[+1540.529]FTTAPAIC[+71.037]HDGK.A	HexNAc(2)Hex(7)	C[+71], N[+1541]	996.074	3	2986.21	2986.21	0	-1.2	1053	Specific	465.54	259.14	259.14	6.62	277	>>ClampSARS_CoV_WT	1	sample=1 period=1 cycle=885 experiment=7	sample=1 period=1 cycle=885 experiment=7	8.803	K.NFTTAPAICHDGK.A	K.N[+1540.529]FTTAPAIC[+71.037]HDGK.A_HexNAc(2)Hex(7)_3
00037:4	1	K.N[+1647.613]FTTAPAIC[+71.037]HDGK.A	HexNAc(5)Hex(3)Fuc(1)	C[+71], N[+1648]	774.078	4	3093.29	3093.3	0	-2.5	1053	Specific	447.48	255.09	255.09	6.7	277	>>ClampSARS_CoV_WT	1	sample=1 period=1 cycle=886 experiment=5	sample=1 period=1 cycle=886 experiment=5	8.8291	K.NFTTAPAICHDGK.A	K.N[+1647.613]FTTAPAIC[+71.037]HDGK.A_HexNAc(5)Hex(3)Fuc(1)_4
00038:3	1	K.N[+1419.502]FTTAPAIC[+71.037]HDGK.A	HexNAc(3)Hex(5)	C[+71], N[+1420]	955.736	3	2865.19	2865.19	0	2.8	1053	Specific	364.59	130.77	130.77	4.92	277	>>ClampSARS_CoV_WT	1	sample=1 period=1 cycle=886 experiment=6	sample=1 period=1 cycle=886 experiment=6	8.8324	K.NFTTAPAICHDGK.A	K.N[+1419.502]FTTAPAIC[+71.037]HDGK.A_HexNAc(3)Hex(5)_3
00043:3	1	K.N[+1095.397]FTTAPAIC[+71.037]HDGK.A	HexNAc(3)Hex(3)	C[+71], N[+1095]	847.695	3	2541.07	2541.08	0	-3.5	1053	Specific	579.54	368.47	368.47	11.21	277	>>ClampSARS_CoV_WT	1	sample=1 period=1 cycle=887 experiment=6	sample=1 period=1 cycle=887 experiment=6	8.8539	K.NFTTAPAICHDGK.A	K.N[+1095.397]FTTAPAIC[+71.037]HDGK.A_HexNAc(3)Hex(3)_3
00045:3	1	K.N[+1257.449]FTTAPAIC[+71.037]HDGK.A	HexNAc(3)Hex(4)	C[+71], N[+1257]	901.717	3	2703.14	2703.13	0	0.7	1053	Specific	359.59	225	225	5.93	277	>>ClampSARS_CoV_WT	1	sample=1 period=1 cycle=887 experiment=8	sample=1 period=1 cycle=887 experiment=8	8.8589	K.NFTTAPAICHDGK.A	K.N[+1257.449]FTTAPAIC[+71.037]HDGK.A_HexNAc(3)Hex(4)_3
00055:3	1	K.N[+1241.454]FTTAPAIC[+71.037]HDGK.A	HexNAc(3)Hex(3)Fuc(1)	C[+71], N[+1241]	896.39	3	2687.16	2687.14	0	6.8	1053	Specific	471.56	225.81	225.81	6.3	277	>>ClampSARS_CoV_WT	1	sample=1 period=1 cycle=889 experiment=4	sample=1 period=1 cycle=889 experiment=4	8.9192	K.NFTTAPAICHDGK.A	K.N[+1241.454]FTTAPAIC[+71.037]HDGK.A_HexNAc(3)Hex(3)Fuc(1)_3
00034:3	1	K.N[+1216.423]FTTAPAIC[+71.037]HDGK.A	HexNAc(2)Hex(5)	C[+71], N[+1216]	888.041	3	2662.11	2662.11	0	0.6	1053	Specific	724.96	437.55	437.55	13.34	163	>>ClampSARS_CoV_WT	1	sample=1 period=1 cycle=897 experiment=6	sample=1 period=1 cycle=897 experiment=6	8.9196	K.NFTTAPAICHDGK.A	K.N[+1216.423]FTTAPAIC[+71.037]HDGK.A_HexNAc(2)Hex(5)_3
00035:3	1	K.N[+1378.476]FTTAPAIC[+71.037]HDGK.A	HexNAc(2)Hex(6)	C[+71], N[+1378]	942.057	3	2824.16	2824.16	0	-1.5	1053	Specific	600.24	380.61	380.61	11.45	163	>>ClampSARS_CoV_WT	1	sample=1 period=1 cycle=897 experiment=7	sample=1 period=1 cycle=897 experiment=7	8.923	K.NFTTAPAICHDGK.A	K.N[+1378.476]FTTAPAIC[+71.037]HDGK.A_HexNAc(2)Hex(6)_3
00022:3	1	K.N[+1298.476]FTTAPAIC[+71.037]HDGK.A	HexNAc(4)Hex(3)	C[+71], N[+1298]	915.391	3	2744.16	2744.16	0	-0.4	1053	Specific	437.34	275.36	275.36	6.93	148	>>ClampSARS_CoV_WT	1	sample=1 period=1 cycle=915 experiment=3	sample=1 period=1 cycle=915 experiment=3	9.0449	K.NFTTAPAICHDGK.A	K.N[+1298.476]FTTAPAIC[+71.037]HDGK.A_HexNAc(4)Hex(3)_3
00116:3	1	-.Q[-17.027]C[+71.037]VNLTN[+1647.613]R.T	HexNAc(5)Hex(3)Fuc(1)	C[+71], N[+1648], Q[-17]	883.705	3	2649.1	2649.1	0	1.1	1	NRagged	294.05	240.45	8.16	3.58	112	>>ClampSARS_CoV_20	1	sample=1 period=1 cycle=933 experiment=5	sample=1 period=1 cycle=933 experiment=5	9.8785	-.QCVNLTNR.T	-.Q[-17.027]C[+71.037]VNLTN[+1647.613]R.T_HexNAc(5)Hex(3)Fuc(1)_3
00125:3	1	-.Q[-17.027]C[+71.037]VNLTN[+1444.534]R.T	HexNAc(4)Hex(3)Fuc(1)	C[+71], N[+1445], Q[-17]	816.01	3	2446.01	2446.02	0	-1.3	1	NRagged	302.37	226.94	17.53	3.94	112	>>ClampSARS_CoV_20	1	sample=1 period=1 cycle=936 experiment=4	sample=1 period=1 cycle=936 experiment=4	9.9646	-.QCVNLTNR.T	-.Q[-17.027]C[+71.037]VNLTN[+1444.534]R.T_HexNAc(4)Hex(3)Fuc(1)_3
00203:3	1	-.Q[-17.027]C[+71.037]VNFTN[+1647.613]R.T	HexNAc(5)Hex(3)Fuc(1)	C[+71], N[+1648], Q[-17]	895.033	3	2683.09	2683.08	0	1.7	1	NRagged	278.77	258.03	2.34	3.77	163	>>ClampSARS_CoV_18_20	1	sample=1 period=1 cycle=951 experiment=5	sample=1 period=1 cycle=951 experiment=5	10.4703	-.QCVNFTNR.T	-.Q[-17.027]C[+71.037]VNFTN[+1647.613]R.T_HexNAc(5)Hex(3)Fuc(1)_3
00220:3	1	-.Q[-17.027]C[+71.037]VNFTN[+1444.534]R.T	HexNAc(4)Hex(3)Fuc(1)	C[+71], N[+1445], Q[-17]	827.337	3	2480	2480	0	-1.4	1	NRagged	284.53	226.11	9.57	4.17	163	>>ClampSARS_CoV_18_20	1	sample=1 period=1 cycle=954 experiment=7	sample=1 period=1 cycle=954 experiment=7	10.5575	-.QCVNFTNR.T	-.Q[-17.027]C[+71.037]VNFTN[+1444.534]R.T_HexNAc(4)Hex(3)Fuc(1)_3
00244:3	1	-.Q[-17.027]C[+71.037]VNFTN[+1241.454]R.T	HexNAc(3)Hex(3)Fuc(1)	C[+71], N[+1241], Q[-17]	759.649	3	2276.93	2276.92	0	4.9	1	NRagged	211.56	197.04	7.57	2.81	163	>>ClampSARS_CoV_18_20	1	sample=1 period=1 cycle=958 experiment=7	sample=1 period=1 cycle=958 experiment=7	10.6738	-.QCVNFTNR.T	-.Q[-17.027]C[+71.037]VNFTN[+1241.454]R.T_HexNAc(3)Hex(3)Fuc(1)_3
00201:3	1	-.Q[-17.027]C[+71.037]VN[+1647.613]LTTR.T	HexNAc(5)Hex(3)Fuc(1)	C[+71], N[+1648], Q[-17]	879.375	3	2636.11	2636.1	0	3.2	1	NRagged	274.98	81.85	81.85	4.41	227	>>ClampSARS_CoV_WT	1	sample=1 period=1 cycle=960 experiment=6	sample=1 period=1 cycle=960 experiment=6	10.6753	-.QCVNLTTR.T	-.Q[-17.027]C[+71.037]VN[+1647.613]LTTR.T_HexNAc(5)Hex(3)Fuc(1)_3
00251:3	1	-.Q[-17.027]C[+71.037]VN[+1241.454]LTTR.T	HexNAc(3)Hex(3)Fuc(1)	C[+71], N[+1241], Q[-17]	743.998	3	2229.98	2229.94	0	16.5	1	NRagged	326.38	78.16	78.16	4.53	176	>>ClampSARS_CoV_WT	1	sample=1 period=1 cycle=962 experiment=8	sample=1 period=1 cycle=962 experiment=8	10.8836	-.QCVNLTTR.T	-.Q[-17.027]C[+71.037]VN[+1241.454]LTTR.T_HexNAc(3)Hex(3)Fuc(1)_3
00259:3	1	-.Q[-17.027]C[+71.037]VN[+1444.534]LTTR.T	HexNAc(4)Hex(3)Fuc(1)	C[+71], N[+1445], Q[-17]	811.683	3	2433.03	2433.02	0	5.3	1	NRagged	332.04	131.32	131.32	5.08	227	>>ClampSARS_CoV_WT	1	sample=1 period=1 cycle=968 experiment=6	sample=1 period=1 cycle=968 experiment=6	10.9042	-.QCVNLTTR.T	-.Q[-17.027]C[+71.037]VN[+1444.534]LTTR.T_HexNAc(4)Hex(3)Fuc(1)_3
00323:3	1	-.Q[-17.027]C[+71.037]VN[+1850.693]FTTR.T	HexNAc(6)Hex(3)Fuc(1)	C[+71], N[+1851], Q[-17]	958.396	3	2873.17	2873.16	0	3.2	1	NRagged	264.6	120.5	120.5	3.45	143	>>ClampSARS_CoV_18	1	sample=1 period=1 cycle=997 experiment=7	sample=1 period=1 cycle=997 experiment=7	11.5408	-.QCVNFTTR.T	-.Q[-17.027]C[+71.037]VN[+1850.693]FTTR.T_HexNAc(6)Hex(3)Fuc(1)_3
00547:3	1	-.Q[-17.027]C[+71.037]VN[+1216.423]FTTR.T	HexNAc(2)Hex(5)	C[+71], N[+1216], Q[-17]	746.974	3	2238.91	2238.9	0	5.6	1	NRagged	389.76	377.92	377.92	7.96	277	>>ClampSARS_CoV_18	1	sample=1 period=1 cycle=983 experiment=7	sample=1 period=1 cycle=983 experiment=7	11.5993	-.QCVNFTTR.T	-.Q[-17.027]C[+71.037]VN[+1216.423]FTTR.T_HexNAc(2)Hex(5)_3
00555:2	1	-.Q[-17.027]C[+71.037]VN[+1444.534]FTTR.T	HexNAc(4)Hex(3)Fuc(1)	C[+71], N[+1445], Q[-17]	1234.04	2	2467.07	2467.01	0	26	1	NRagged	196.68	4.84	4.84	0.36	285	>>ClampSARS_CoV_18	1	sample=1 period=1 cycle=980 experiment=8	sample=1 period=1 cycle=980 experiment=8	11.621	-.QCVNFTTR.T	-.Q[-17.027]C[+71.037]VN[+1444.534]FTTR.T_HexNAc(4)Hex(3)Fuc(1)_2
00561:3	1	-.Q[-17.027]C[+71.037]VN[+1606.587]FTTR.T	HexNAc(4)Hex(4)Fuc(1)	C[+71], N[+1607], Q[-17]	877.044	3	2629.12	2629.06	0	21.8	1	NRagged	222.75	52.46	52.46	1.51	285	>>ClampSARS_CoV_18	1	sample=1 period=1 cycle=981 experiment=7	sample=1 period=1 cycle=981 experiment=7	11.6494	-.QCVNFTTR.T	-.Q[-17.027]C[+71.037]VN[+1606.587]FTTR.T_HexNAc(4)Hex(4)Fuc(1)_3
00568:3	1	-.Q[-17.027]C[+71.037]VN[+1241.454]FTTR.T	HexNAc(3)Hex(3)Fuc(1)	C[+71], N[+1241], Q[-17]	755.317	3	2263.94	2263.93	0	4.2	1	NRagged	405.85	292.65	292.65	7.57	277	>>ClampSARS_CoV_18	1	sample=1 period=1 cycle=986 experiment=9	sample=1 period=1 cycle=986 experiment=9	11.6884	-.QCVNFTTR.T	-.Q[-17.027]C[+71.037]VN[+1241.454]FTTR.T_HexNAc(3)Hex(3)Fuc(1)_3
00570:3	1	-.Q[-17.027]C[+71.037]VN[+1444.534]FTTR.T	HexNAc(4)Hex(3)Fuc(1)	C[+71], N[+1445], Q[-17]	823.01	3	2467.02	2467.01	0	4.1	1	NRagged	389.31	237.59	237.59	5.89	277	>>ClampSARS_CoV_18	1	sample=1 period=1 cycle=987 experiment=3	sample=1 period=1 cycle=987 experiment=3	11.7115	-.QCVNFTTR.T	-.Q[-17.027]C[+71.037]VN[+1444.534]FTTR.T_HexNAc(4)Hex(3)Fuc(1)_3
00571:3	1	-.Q[-17.027]C[+71.037]VN[+1647.613]FTTR.T	HexNAc(5)Hex(3)Fuc(1)	C[+71], N[+1648], Q[-17]	890.703	3	2670.09	2670.09	0	3.3	1	NRagged	350.56	214.24	214.24	5.34	277	>>ClampSARS_CoV_18	1	sample=1 period=1 cycle=987 experiment=4	sample=1 period=1 cycle=987 experiment=4	11.7173	-.QCVNFTTR.T	-.Q[-17.027]C[+71.037]VN[+1647.613]FTTR.T_HexNAc(5)Hex(3)Fuc(1)_3
00583:2	1	-.Q[-17.027]C[+71.037]VN[+1241.454]FTTR.T	HexNAc(3)Hex(3)Fuc(1)	C[+71], N[+1241], Q[-17]	1132.48	2	2263.95	2263.93	0	9.4	1	NRagged	222.64	67.21	67.21	1.61	285	>>ClampSARS_CoV_18	1	sample=1 period=1 cycle=984 experiment=7	sample=1 period=1 cycle=984 experiment=7	11.7354	-.QCVNFTTR.T	-.Q[-17.027]C[+71.037]VN[+1241.454]FTTR.T_HexNAc(3)Hex(3)Fuc(1)_2
00680:3	1	-.Q[-17.027]C[+71.037]VN[+2059.735]LTTR.T	HexNAc(4)Hex(5)Fuc(1)NeuAc(1)	C[+71], N[+2060], Q[-17]	1016.76	3	3048.25	3048.22	0	9.9	1	NRagged	245.42	127.48	127.48	3.76	332	>>ClampSARS_CoV_WT	1	sample=1 period=1 cycle=1002 experiment=6	sample=1 period=1 cycle=1002 experiment=6	12.3534	-.QCVNLTTR.T	-.Q[-17.027]C[+71.037]VN[+2059.735]LTTR.T_HexNAc(4)Hex(5)Fuc(1)NeuAc(1)_3
00719:3	1	-.Q[-17.027]C[+71.037]VN[+2100.761]LTTR.T	HexNAc(5)Hex(4)Fuc(1)NeuAc(1)	C[+71], N[+2101], Q[-17]	1030.42	3	3089.25	3089.25	0	1.5	1	NRagged	176.42	71.44	71.44	1.97	332	>>ClampSARS_CoV_WT	1	sample=1 period=1 cycle=1009 experiment=6	sample=1 period=1 cycle=1009 experiment=6	12.5564	-.QCVNLTTR.T	-.Q[-17.027]C[+71.037]VN[+2100.761]LTTR.T_HexNAc(5)Hex(4)Fuc(1)NeuAc(1)_3
00411:3	1	-.Q[-17.027]C[+71.037]VN[+1897.682]LTTR.T	HexNAc(4)Hex(4)Fuc(1)NeuAc(1)	C[+71], N[+1898], Q[-17]	962.734	3	2886.19	2886.17	0	5.7	1	NRagged	243.08	189.72	189.72	3.98	148	>>ClampSARS_CoV_WT	1	sample=1 period=1 cycle=1062 experiment=5	sample=1 period=1 cycle=1062 experiment=5	12.9033	-.QCVNLTTR.T	-.Q[-17.027]C[+71.037]VN[+1897.682]LTTR.T_HexNAc(4)Hex(4)Fuc(1)NeuAc(1)_3
00477:3	1	-.Q[-17.027]C[+71.037]VN[+2059.735]FTTR.T	HexNAc(4)Hex(5)Fuc(1)NeuAc(1)	C[+71], N[+2060], Q[-17]	1028.08	3	3082.22	3082.21	0	4.9	1	NRagged	210.9	128.6	128.6	2.92	143	>>ClampSARS_CoV_18	1	sample=1 period=1 cycle=1067 experiment=4	sample=1 period=1 cycle=1067 experiment=4	13.5072	-.QCVNFTTR.T	-.Q[-17.027]C[+71.037]VN[+2059.735]FTTR.T_HexNAc(4)Hex(5)Fuc(1)NeuAc(1)_3
00487:3	1	-.Q[-17.027]C[+71.037]VN[+2100.761]FTTR.T	HexNAc(5)Hex(4)Fuc(1)NeuAc(1)	C[+71], N[+2101], Q[-17]	1041.76	3	3123.25	3123.23	0	5.8	1	NRagged	281.4	180.6	180.6	4.19	143	>>ClampSARS_CoV_18	1	sample=1 period=1 cycle=1070 experiment=5	sample=1 period=1 cycle=1070 experiment=5	13.598	-.QCVNFTTR.T	-.Q[-17.027]C[+71.037]VN[+2100.761]FTTR.T_HexNAc(5)Hex(4)Fuc(1)NeuAc(1)_3
00940:3	1	-.Q[-17.027]C[+71.037]VN[+1897.682]FTTR.T	HexNAc(4)Hex(4)Fuc(1)NeuAc(1)	C[+71], N[+1898], Q[-17]	974.077	3	2920.22	2920.15	0	20.8	1	NRagged	268.36	72.28	72.28	3.19	285	>>ClampSARS_CoV_18	1	sample=1 period=1 cycle=1053 experiment=5	sample=1 period=1 cycle=1053 experiment=5	13.7088	-.QCVNFTTR.T	-.Q[-17.027]C[+71.037]VN[+1897.682]FTTR.T_HexNAc(4)Hex(4)Fuc(1)NeuAc(1)_3
01151:4	1	-.Q[-17.027]C[+71.037]VN[+2715.963]LTTR.T	HexNAc(5)Hex(6)Fuc(1)NeuAc(2)	C[+71], N[+2716], Q[-17]	926.875	4	3704.48	3704.45	0	6.9	1	NRagged	169.24	101.34	101.34	2.2	332	>>ClampSARS_CoV_WT	1	sample=1 period=1 cycle=1081 experiment=5	sample=1 period=1 cycle=1081 experiment=5	14.6012	-.QCVNLTTR.T	-.Q[-17.027]C[+71.037]VN[+2715.963]LTTR.T_HexNAc(5)Hex(6)Fuc(1)NeuAc(2)_4
01200:4	1	-.Q[-17.027]C[+71.037]VN[+2350.830]LTTR.T	HexNAc(4)Hex(5)Fuc(1)NeuAc(2)	C[+71], N[+2351], Q[-17]	835.593	4	3339.35	3339.32	0	9.5	1	NRagged	151.35	119.69	71.98	2.41	332	>>ClampSARS_CoV_WT	1	sample=1 period=1 cycle=1090 experiment=12	sample=1 period=1 cycle=1090 experiment=12	14.8614	-.QCVNLTTR.T	-.Q[-17.027]C[+71.037]VN[+2350.830]LTTR.T_HexNAc(4)Hex(5)Fuc(1)NeuAc(2)_4
01209:3	1	-.Q[-17.027]C[+71.037]VN[+2350.830]LTTR.T	HexNAc(4)Hex(5)Fuc(1)NeuAc(2)	C[+71], N[+2351], Q[-17]	1113.78	3	3339.32	3339.32	0	1.6	1	NRagged	196.98	107.18	107.18	2.24	332	>>ClampSARS_CoV_WT	1	sample=1 period=1 cycle=1091 experiment=10	sample=1 period=1 cycle=1091 experiment=10	14.8898	-.QCVNLTTR.T	-.Q[-17.027]C[+71.037]VN[+2350.830]LTTR.T_HexNAc(4)Hex(5)Fuc(1)NeuAc(2)_3
01427:3	1	K.N[+1702.581]LSEFVFK.N	HexNAc(2)Hex(8)	N[+1703]	896.06	3	2686.16	2686.1	0	23.6	175	Specific	403.29	362.75	362.75	7.87	285	>>ClampSARS_CoV_Variant	1	sample=1 period=1 cycle=1147 experiment=4	sample=1 period=1 cycle=1147 experiment=4	16.3534	K.NLSEFVFK.N	K.N[+1702.581]LSEFVFK.N_HexNAc(2)Hex(8)_3
00974:2	1	K.N[+1054.370]LSEFVFK.N	HexNAc(2)Hex(4)	N[+1054]	1019.45	2	2037.89	2037.89	0	2.2	175	Specific	261.88	176.13	176.13	4.56	176	>>ClampSARS_CoV_Variant	1	sample=1 period=1 cycle=1167 experiment=6	sample=1 period=1 cycle=1167 experiment=6	16.511	K.NLSEFVFK.N	K.N[+1054.370]LSEFVFK.N_HexNAc(2)Hex(4)_2
00971:5	1	K.AHFPREGVFVSN[+1095.397]GTHWFVTQR.N	HexNAc(3)Hex(3)	N[+1095]	714.338	5	3567.66	3567.63	0	8.7	1066	Specific	925.68	706.36	706.36	18.39	227	>>ClampSARS_CoV_WT	1	sample=1 period=1 cycle=1172 experiment=3	sample=1 period=1 cycle=1172 experiment=3	16.5441	K.AHFPREGVFVSNGTHWFVTQR.N	K.AHFPREGVFVSN[+1095.397]GTHWFVTQR.N_HexNAc(3)Hex(3)_5
01469:3	1	K.N[+1540.529]LSEFVFK.N	HexNAc(2)Hex(7)	N[+1541]	842.04	3	2524.11	2524.05	0	22.8	175	Specific	472.63	402.31	402.31	9.48	285	>>ClampSARS_CoV_Variant	1	sample=1 period=1 cycle=1154 experiment=6	sample=1 period=1 cycle=1154 experiment=6	16.5539	K.NLSEFVFK.N	K.N[+1540.529]LSEFVFK.N_HexNAc(2)Hex(7)_3
00501:3	1	K.N[+1216.423]LSEFVFK.N	HexNAc(2)Hex(5)	N[+1216]	733.989	3	2199.95	2199.94	0	4.4	175	Specific	538.14	481.07	481.07	8.45	115	>>ClampSARS_CoV_Variant	1	sample=1 period=1 cycle=1243 experiment=2	sample=1 period=1 cycle=1243 experiment=2	16.5684	K.NLSEFVFK.N	K.N[+1216.423]LSEFVFK.N_HexNAc(2)Hex(5)_3
00505:2	1	K.N[+1216.423]LSEFVFK.N	HexNAc(2)Hex(5)	N[+1216]	1100.47	2	2199.92	2199.94	0	-8.8	175	Specific	411.13	283.24	283.24	6.31	115	>>ClampSARS_CoV_Variant	1	sample=1 period=1 cycle=1244 experiment=3	sample=1 period=1 cycle=1244 experiment=3	16.6032	K.NLSEFVFK.N	K.N[+1216.423]LSEFVFK.N_HexNAc(2)Hex(5)_2
00990:2	1	K.N[+1378.476]LSEFVFK.N	HexNAc(2)Hex(6)	N[+1378]	1181.51	2	2362.01	2362	0	4.1	175	Specific	350.82	211.88	211.88	5.69	176	>>ClampSARS_CoV_Variant	1	sample=1 period=1 cycle=1171 experiment=4	sample=1 period=1 cycle=1171 experiment=4	16.6266	K.NLSEFVFK.N	K.N[+1378.476]LSEFVFK.N_HexNAc(2)Hex(6)_2
00508:3	1	K.N[+1054.370]LSEFVFK.N	HexNAc(2)Hex(4)	N[+1054]	679.974	3	2037.91	2037.89	0	8.3	175	Specific	229.41	229.41	229.41	2.99	115	>>ClampSARS_CoV_Variant	1	sample=1 period=1 cycle=1245 experiment=3	sample=1 period=1 cycle=1245 experiment=3	16.6295	K.NLSEFVFK.N	K.N[+1054.370]LSEFVFK.N_HexNAc(2)Hex(4)_3
00512:3	1	K.N[+1378.476]LSEFVFK.N	HexNAc(2)Hex(6)	N[+1378]	788.005	3	2362	2362	0	1.8	175	Specific	507.91	344.85	344.85	6.79	115	>>ClampSARS_CoV_Variant	1	sample=1 period=1 cycle=1246 experiment=3	sample=1 period=1 cycle=1246 experiment=3	16.6582	K.NLSEFVFK.N	K.N[+1378.476]LSEFVFK.N_HexNAc(2)Hex(6)_3
01022:4	1	R.EGVFVSN[+1850.693]GTHWFVTQR.N	HexNAc(6)Hex(3)Fuc(1)	N[+1851]	929.415	4	3714.64	3714.61	0	8.3	1071	Specific	417.74	335.9	335.9	7.19	227	>>ClampSARS_CoV_WT	1	sample=1 period=1 cycle=1188 experiment=5	sample=1 period=1 cycle=1188 experiment=5	16.9901	R.EGVFVSNGTHWFVTQR.N	R.EGVFVSN[+1850.693]GTHWFVTQR.N_HexNAc(6)Hex(3)Fuc(1)_4
01573:3	1	R.EGVFVSN[+1540.529]GTHWFVTQR.N	HexNAc(2)Hex(7)	N[+1541]	1135.54	3	3404.59	3404.44	0	44.3	1071	Specific	430.95	368.25	368.25	5.67	285	>>ClampSARS_CoV_WT	1	sample=1 period=1 cycle=1171 experiment=6	sample=1 period=1 cycle=1171 experiment=6	17.0428	R.EGVFVSNGTHWFVTQR.N	R.EGVFVSN[+1540.529]GTHWFVTQR.N_HexNAc(2)Hex(7)_3
01574:3	1	R.EGVFVSN[+1702.581]GTHWFVTQR.N	HexNAc(2)Hex(8)	N[+1703]	1189.53	3	3566.57	3566.49	0	21.8	1071	Specific	293.62	221.08	221.08	4.65	285	>>ClampSARS_CoV_WT	1	sample=1 period=1 cycle=1171 experiment=7	sample=1 period=1 cycle=1171 experiment=7	17.0461	R.EGVFVSNGTHWFVTQR.N	R.EGVFVSN[+1702.581]GTHWFVTQR.N_HexNAc(2)Hex(8)_3
01034:4	1	R.EGVFVSN[+1647.613]GTHWFVTQR.N	HexNAc(5)Hex(3)Fuc(1)	N[+1648]	878.648	4	3511.57	3511.53	0	11.8	1071	Specific	520.39	373.55	373.55	8.5	176	>>ClampSARS_CoV_WT	1	sample=1 period=1 cycle=1187 experiment=3	sample=1 period=1 cycle=1187 experiment=3	17.0752	R.EGVFVSNGTHWFVTQR.N	R.EGVFVSN[+1647.613]GTHWFVTQR.N_HexNAc(5)Hex(3)Fuc(1)_4
01409:3	1	R.EGVFVSN[+1581.555]GTHWFVTQR.N	HexNAc(3)Hex(6)	N[+1582]	1149.18	3	3445.53	3445.47	0	17	1071	Specific	271.5	190.63	190.63	3.91	277	>>ClampSARS_CoV_WT	1	sample=1 period=1 cycle=1177 experiment=8	sample=1 period=1 cycle=1177 experiment=8	17.1216	R.EGVFVSNGTHWFVTQR.N	R.EGVFVSN[+1581.555]GTHWFVTQR.N_HexNAc(3)Hex(6)_3
01053:4	1	R.EGVFVSN[+1704.635]GTHWFVTQR.N	HexNAc(6)Hex(3)	N[+1705]	892.899	4	3568.57	3568.55	0	6.7	1071	Specific	574.89	449.1	449.1	11.87	227	>>ClampSARS_CoV_WT	1	sample=1 period=1 cycle=1193 experiment=5	sample=1 period=1 cycle=1193 experiment=5	17.1239	R.EGVFVSNGTHWFVTQR.N	R.EGVFVSN[+1704.635]GTHWFVTQR.N_HexNAc(6)Hex(3)_4
01605:3	1	R.EGVFVSN[+1378.476]GTHWFVTQR.N	HexNAc(2)Hex(6)	N[+1378]	1081.49	3	3242.47	3242.39	0	23.4	1071	Specific	271.67	240.35	240.35	4.37	285	>>ClampSARS_CoV_WT	1	sample=1 period=1 cycle=1174 experiment=9	sample=1 period=1 cycle=1174 experiment=9	17.1288	R.EGVFVSNGTHWFVTQR.N	R.EGVFVSN[+1378.476]GTHWFVTQR.N_HexNAc(2)Hex(6)_3
01057:3	1	R.EGVFVSN[+1647.613]GTHWFVTQR.N	HexNAc(5)Hex(3)Fuc(1)	N[+1648]	1171.19	3	3511.54	3511.53	0	5	1071	Specific	254.71	197.8	197.8	4.58	227	>>ClampSARS_CoV_WT	1	sample=1 period=1 cycle=1193 experiment=9	sample=1 period=1 cycle=1193 experiment=9	17.1339	R.EGVFVSNGTHWFVTQR.N	R.EGVFVSN[+1647.613]GTHWFVTQR.N_HexNAc(5)Hex(3)Fuc(1)_3
01047:3	1	R.EGVFVSN[+1444.534]GTHWFVTQR.N	HexNAc(4)Hex(3)Fuc(1)	N[+1445]	1103.5	3	3308.48	3308.45	0	10.8	1071	Specific	374.32	262.08	262.08	5.39	176	>>ClampSARS_CoV_WT	1	sample=1 period=1 cycle=1189 experiment=6	sample=1 period=1 cycle=1189 experiment=6	17.1379	R.EGVFVSNGTHWFVTQR.N	R.EGVFVSN[+1444.534]GTHWFVTQR.N_HexNAc(4)Hex(3)Fuc(1)_3
01064:3	1	R.EGVFVSN[+1501.555]GTHWFVTQR.N	HexNAc(5)Hex(3)	N[+1502]	1122.5	3	3365.47	3365.47	0	0.5	1071	Specific	327.57	253.06	253.06	6.95	227	>>ClampSARS_CoV_WT	1	sample=1 period=1 cycle=1194 experiment=8	sample=1 period=1 cycle=1194 experiment=8	17.1606	R.EGVFVSNGTHWFVTQR.N	R.EGVFVSN[+1501.555]GTHWFVTQR.N_HexNAc(5)Hex(3)_3
01071:3	1	R.EGVFVSN[+1298.476]GTHWFVTQR.N	HexNAc(4)Hex(3)	N[+1298]	1054.8	3	3162.4	3162.39	0	2	1071	Specific	497.43	384.91	384.91	9.67	227	>>ClampSARS_CoV_WT	1	sample=1 period=1 cycle=1195 experiment=7	sample=1 period=1 cycle=1195 experiment=7	17.1875	R.EGVFVSNGTHWFVTQR.N	R.EGVFVSN[+1298.476]GTHWFVTQR.N_HexNAc(4)Hex(3)_3
01434:3	1	R.EGVFVSN[+1241.454]GTHWFVTQR.N	HexNAc(3)Hex(3)Fuc(1)	N[+1241]	1035.8	3	3105.39	3105.37	0	7.5	1071	Specific	487.51	347.61	347.61	6.79	277	>>ClampSARS_CoV_WT	1	sample=1 period=1 cycle=1180 experiment=5	sample=1 period=1 cycle=1180 experiment=5	17.2039	R.EGVFVSNGTHWFVTQR.N	R.EGVFVSN[+1241.454]GTHWFVTQR.N_HexNAc(3)Hex(3)Fuc(1)_3
00962:3	1	R.EGVFVSN[+1419.502]GTHWFVTQR.N	HexNAc(3)Hex(5)	N[+1420]	1095.15	3	3283.44	3283.42	0	6	1071	Specific	460.52	316.62	316.62	6.15	163	>>ClampSARS_CoV_WT	1	sample=1 period=1 cycle=1207 experiment=5	sample=1 period=1 cycle=1207 experiment=5	17.2059	R.EGVFVSNGTHWFVTQR.N	R.EGVFVSN[+1419.502]GTHWFVTQR.N_HexNAc(3)Hex(5)_3
01439:4	1	R.EGVFVSN[+1501.555]GTHWFVTQR.N	HexNAc(5)Hex(3)	N[+1502]	842.125	4	3365.48	3365.47	0	2.4	1071	Specific	472.45	363.96	363.96	9.25	277	>>ClampSARS_CoV_WT	1	sample=1 period=1 cycle=1181 experiment=5	sample=1 period=1 cycle=1181 experiment=5	17.226	R.EGVFVSNGTHWFVTQR.N	R.EGVFVSN[+1501.555]GTHWFVTQR.N_HexNAc(5)Hex(3)_4
01649:3	1	R.EGVFVSN[+1257.449]GTHWFVTQR.N	HexNAc(3)Hex(4)	N[+1257]	1041.14	3	3121.42	3121.36	0	18	1071	Specific	284.78	192.68	192.68	4.47	285	>>ClampSARS_CoV_WT	1	sample=1 period=1 cycle=1178 experiment=9	sample=1 period=1 cycle=1178 experiment=9	17.2433	R.EGVFVSNGTHWFVTQR.N	R.EGVFVSN[+1257.449]GTHWFVTQR.N_HexNAc(3)Hex(4)_3
01074:3	1	R.EGVFVSN[+1216.423]GTHWFVTQR.N	HexNAc(2)Hex(5)	N[+1216]	1027.46	3	3080.36	3080.34	0	7.4	1071	Specific	563.88	480.71	480.71	10.55	176	>>ClampSARS_CoV_WT	1	sample=1 period=1 cycle=1193 experiment=6	sample=1 period=1 cycle=1193 experiment=6	17.2497	R.EGVFVSNGTHWFVTQR.N	R.EGVFVSN[+1216.423]GTHWFVTQR.N_HexNAc(2)Hex(5)_3
01460:4	1	R.EGVFVSN[+1298.476]GTHWFVTQR.N	HexNAc(4)Hex(3)	N[+1298]	791.354	4	3162.4	3162.39	0	1.9	1071	Specific	369.33	270.99	270.99	6.21	277	>>ClampSARS_CoV_WT	1	sample=1 period=1 cycle=1184 experiment=4	sample=1 period=1 cycle=1184 experiment=4	17.3159	R.EGVFVSNGTHWFVTQR.N	R.EGVFVSN[+1298.476]GTHWFVTQR.N_HexNAc(4)Hex(3)_4
00815:3	1	R.EGVFVSN[+1095.397]GTHWFVTQR.N	HexNAc(3)Hex(3)	N[+1095]	987.112	3	2959.32	2959.31	0	4.1	1071	Specific	605.6	461.2	461.2	11.55	143	>>ClampSARS_CoV_WT	1	sample=1 period=1 cycle=1225 experiment=4	sample=1 period=1 cycle=1225 experiment=4	17.3803	R.EGVFVSNGTHWFVTQR.N	R.EGVFVSN[+1095.397]GTHWFVTQR.N_HexNAc(3)Hex(3)_3
01102:3	1	K.QGNFKN[+1540.529]LSEFVFK.N	HexNAc(2)Hex(7)	N[+1541]	1033.46	3	3098.36	3098.33	0	8.3	170	Specific	455.51	343.51	343.51	6.64	176	>>ClampSARS_CoV_Variant	1	sample=1 period=1 cycle=1200 experiment=6	sample=1 period=1 cycle=1200 experiment=6	17.4528	K.QGNFKNLSEFVFK.N	K.QGNFKN[+1540.529]LSEFVFK.N_HexNAc(2)Hex(7)_3
01104:3	1	K.QGNFKN[+1378.476]LSEFVFK.N	HexNAc(2)Hex(6)	N[+1378]	979.439	3	2936.3	2936.28	0	7.3	170	Specific	602.72	511.53	511.53	10.91	176	>>ClampSARS_CoV_Variant	1	sample=1 period=1 cycle=1201 experiment=2	sample=1 period=1 cycle=1201 experiment=2	17.4733	K.QGNFKNLSEFVFK.N	K.QGNFKN[+1378.476]LSEFVFK.N_HexNAc(2)Hex(6)_3
01115:3	1	K.QGNFKN[+1702.581]LSEFVFK.N	HexNAc(2)Hex(8)	N[+1703]	1087.47	3	3260.38	3260.39	0	-1.3	170	Specific	470.9	444.47	444.47	10.56	227	>>ClampSARS_CoV_Variant	1	sample=1 period=1 cycle=1205 experiment=4	sample=1 period=1 cycle=1205 experiment=4	17.4819	K.QGNFKNLSEFVFK.N	K.QGNFKN[+1702.581]LSEFVFK.N_HexNAc(2)Hex(8)_3
01740:3	1	K.QGNFKN[+1216.423]LSEFVFK.N	HexNAc(2)Hex(5)	N[+1216]	925.433	3	2774.29	2774.23	0	20.4	170	Specific	547.38	489.42	489.42	9.83	285	>>ClampSARS_CoV_Variant	1	sample=1 period=1 cycle=1192 experiment=10	sample=1 period=1 cycle=1192 experiment=10	17.6522	K.QGNFKNLSEFVFK.N	K.QGNFKN[+1216.423]LSEFVFK.N_HexNAc(2)Hex(5)_3
00616:4	1	-.Q[-17.027]C[+71.037]VNLTN[+1647.613]RTQLPPAYTN[+0.984]SFTR.G	HexNAc(5)Hex(3)Fuc(1)	C[+71], N[+1][+1648], Q[-17]	1032.48	4	4126.91	4126.82	0	22.4	1	NRagged	403.48	288.21	5.71	5.91	109	>>ClampSARS_CoV_20	1	sample=1 period=1 cycle=1297 experiment=6	sample=1 period=1 cycle=1297 experiment=6	18.0845	-.QCVNLTNRTQLPPAYTNSFTR.G	-.Q[-17.027]C[+71.037]VNLTN[+1647.613]RTQLPPAYTN[+0.984]SFTR.G_HexNAc(5)Hex(3)Fuc(1)_4
01026:4	1	-.Q[-17.027]C[+71.037]VNLTN[+1850.693]RTQLPPAYTNSFTR.G	HexNAc(6)Hex(3)Fuc(1)	C[+71], N[+1851], Q[-17]	1083	4	4328.98	4328.91	0	16.3	1	NRagged	505.34	377.85	4.07	7.72	142	>>ClampSARS_CoV_20	1	sample=1 period=1 cycle=1241 experiment=4	sample=1 period=1 cycle=1241 experiment=4	18.2737	-.QCVNLTNRTQLPPAYTNSFTR.G	-.Q[-17.027]C[+71.037]VNLTN[+1850.693]RTQLPPAYTNSFTR.G_HexNAc(6)Hex(3)Fuc(1)_4
01028:4	1	-.Q[-17.027]C[+71.037]VNLTN[+1444.534]RTQLPPAYTNSFTR.G	HexNAc(4)Hex(3)Fuc(1)	C[+71], N[+1445], Q[-17]	981.462	4	3922.83	3922.75	0	18.8	1	NRagged	461.82	320.73	5.71	5.75	142	>>ClampSARS_CoV_20	1	sample=1 period=1 cycle=1242 experiment=3	sample=1 period=1 cycle=1242 experiment=3	18.2972	-.QCVNLTNRTQLPPAYTNSFTR.G	-.Q[-17.027]C[+71.037]VNLTN[+1444.534]RTQLPPAYTNSFTR.G_HexNAc(4)Hex(3)Fuc(1)_4
01780:4	1	R.EGVFVSN[+2278.809]GTHWFVTQR.N	HexNAc(5)Hex(6)NeuAc(1)	N[+2279]	1036.44	4	4142.73	4142.72	0	1	1071	Specific	289.45	198.18	198.18	5.67	332	>>ClampSARS_CoV_WT	1	sample=1 period=1 cycle=1221 experiment=6	sample=1 period=1 cycle=1221 experiment=6	18.5543	R.EGVFVSNGTHWFVTQR.N	R.EGVFVSN[+2278.809]GTHWFVTQR.N_HexNAc(5)Hex(6)NeuAc(1)_4
01146:4	1	-.Q[-17.027]C[+71.037]VNFTN[+1647.613]RTQLPPAYTNSFTR.G	HexNAc(5)Hex(3)Fuc(1)	C[+71], N[+1648], Q[-17]	1040.72	4	4159.85	4159.82	0	9	1	NRagged	431.2	386.91	4.42	6.27	163	>>ClampSARS_CoV_18_20	1	sample=1 period=1 cycle=1260 experiment=6	sample=1 period=1 cycle=1260 experiment=6	18.7172	-.QCVNFTNRTQLPPAYTNSFTR.G	-.Q[-17.027]C[+71.037]VNFTN[+1647.613]RTQLPPAYTNSFTR.G_HexNAc(5)Hex(3)Fuc(1)_4
01811:4	1	R.EGVFVSN[+1751.624]GTHWFVTQR.N	HexNAc(4)Hex(4)NeuAc(1)	N[+1752]	904.645	4	3615.56	3615.54	0	6.1	1071	Specific	490.58	372.22	372.22	9.78	332	>>ClampSARS_CoV_WT	1	sample=1 period=1 cycle=1228 experiment=5	sample=1 period=1 cycle=1228 experiment=5	18.7606	R.EGVFVSNGTHWFVTQR.N	R.EGVFVSN[+1751.624]GTHWFVTQR.N_HexNAc(4)Hex(4)NeuAc(1)_4
00689:4	1	-.Q[-17.027]C[+71.037]VNLTN[+1647.613]RTQLPPAYTNSFTR.G	HexNAc(5)Hex(3)Fuc(1)	C[+71], N[+1648], Q[-17]	1032.23	4	4125.91	4125.83	0	19.2	1	NRagged	543.26	390.92	3.89	8.06	109	>>ClampSARS_CoV_20	1	sample=1 period=1 cycle=1321 experiment=4	sample=1 period=1 cycle=1321 experiment=4	18.7632	-.QCVNLTNRTQLPPAYTNSFTR.G	-.Q[-17.027]C[+71.037]VNLTN[+1647.613]RTQLPPAYTNSFTR.G_HexNAc(5)Hex(3)Fuc(1)_4
01680:4	1	R.EGVFVSN[+1954.704]GTHWFVTQR.N	HexNAc(5)Hex(4)NeuAc(1)	N[+1955]	955.421	4	3818.66	3818.62	0	11.5	1071	Specific	243.72	189.1	189.1	4.06	277	>>ClampSARS_CoV_WT	1	sample=1 period=1 cycle=1234 experiment=8	sample=1 period=1 cycle=1234 experiment=8	18.7649	R.EGVFVSNGTHWFVTQR.N	R.EGVFVSN[+1954.704]GTHWFVTQR.N_HexNAc(5)Hex(4)NeuAc(1)_4
00820:4	1	R.EGVFVSN[+1913.677]GTHWFVTQR.N	HexNAc(4)Hex(5)NeuAc(1)	N[+1914]	945.163	4	3777.63	3777.59	0	10.8	1071	Specific	442.46	309.66	309.66	5.45	148	>>ClampSARS_CoV_WT	1	sample=1 period=1 cycle=1306 experiment=4	sample=1 period=1 cycle=1306 experiment=4	18.7738	R.EGVFVSNGTHWFVTQR.N	R.EGVFVSN[+1913.677]GTHWFVTQR.N_HexNAc(4)Hex(5)NeuAc(1)_4
00530:4	1	-.Q[-17.027]C[+71.037]VNFTN[+1647.613]RTQLPSAYTNSFTR.G	HexNAc(5)Hex(3)Fuc(1)	C[+71], N[+1648], Q[-17]	1038.21	4	4149.83	4149.8	0	8.1	1	NRagged	405.2	353.5	5.7	4.9	104	>>ClampSARS_CoV_Variant	1	sample=1 period=1 cycle=1355 experiment=2	sample=1 period=1 cycle=1355 experiment=2	18.7785	-.QCVNFTNRTQLPSAYTNSFTR.G	-.Q[-17.027]C[+71.037]VNFTN[+1647.613]RTQLPSAYTNSFTR.G_HexNAc(5)Hex(3)Fuc(1)_4
00478:4	1	-.Q[-17.027]C[+71.037]VNFTN[+1850.693]RTQLPSAYTNSFTR.G	HexNAc(6)Hex(3)Fuc(1)	C[+71], N[+1851], Q[-17]	1088.99	4	4352.94	4352.88	0	14.1	1	NRagged	307.99	245.62	5.71	2.93	88	>>ClampSARS_CoV_Variant	1	sample=1 period=1 cycle=1393 experiment=4	sample=1 period=1 cycle=1393 experiment=4	18.7959	-.QCVNFTNRTQLPSAYTNSFTR.G	-.Q[-17.027]C[+71.037]VNFTN[+1850.693]RTQLPSAYTNSFTR.G_HexNAc(6)Hex(3)Fuc(1)_4
00542:4	1	-.Q[-17.027]C[+71.037]VNFTN[+1444.534]RTQLPSAYTNSFTR.G	HexNAc(4)Hex(3)Fuc(1)	C[+71], N[+1445], Q[-17]	987.444	4	3946.76	3946.72	0	9.8	1	NRagged	596.8	365.3	5.7	8.39	104	>>ClampSARS_CoV_Variant	1	sample=1 period=1 cycle=1360 experiment=5	sample=1 period=1 cycle=1360 experiment=5	18.9042	-.QCVNFTNRTQLPSAYTNSFTR.G	-.Q[-17.027]C[+71.037]VNFTN[+1444.534]RTQLPSAYTNSFTR.G_HexNAc(4)Hex(3)Fuc(1)_4
01347:4	1	-.Q[-17.027]C[+71.037]VN[+1647.613]LTTRTQLPPAYTNSFTR.G	HexNAc(5)Hex(3)Fuc(1)	C[+71], N[+1648], Q[-17]	1028.97	4	4112.88	4112.84	0	9.5	1	NRagged	511.84	331.85	331.85	8.32	227	>>ClampSARS_CoV_WT	1	sample=1 period=1 cycle=1258 experiment=7	sample=1 period=1 cycle=1258 experiment=7	19.0135	-.QCVNLTTRTQLPPAYTNSFTR.G	-.Q[-17.027]C[+71.037]VN[+1647.613]LTTRTQLPPAYTNSFTR.G_HexNAc(5)Hex(3)Fuc(1)_4
01361:4	1	-.Q[-17.027]C[+71.037]VN[+1444.534]LTTRTQLPPAYTNSFTR.G	HexNAc(4)Hex(3)Fuc(1)	C[+71], N[+1445], Q[-17]	978.201	4	3909.78	3909.76	0	5.7	1	NRagged	597.15	435.02	435.02	11.37	227	>>ClampSARS_CoV_WT	1	sample=1 period=1 cycle=1261 experiment=7	sample=1 period=1 cycle=1261 experiment=7	19.1019	-.QCVNLTTRTQLPPAYTNSFTR.G	-.Q[-17.027]C[+71.037]VN[+1444.534]LTTRTQLPPAYTNSFTR.G_HexNAc(4)Hex(3)Fuc(1)_4
02085:4	1	-.Q[-17.027]C[+71.037]VN[+1647.613]FTTRTQLPPAYTNSFTR.G	HexNAc(5)Hex(3)Fuc(1)	C[+71], N[+1648], Q[-17]	1037.49	4	4146.94	4146.82	0	27.7	1	NRagged	346.42	131.35	131.35	3.96	285	>>ClampSARS_CoV_18	1	sample=1 period=1 cycle=1256 experiment=7	sample=1 period=1 cycle=1256 experiment=7	19.5097	-.QCVNFTTRTQLPPAYTNSFTR.G	-.Q[-17.027]C[+71.037]VN[+1647.613]FTTRTQLPPAYTNSFTR.G_HexNAc(5)Hex(3)Fuc(1)_4
01976:3	1	K.TQSLLIVNN[+1622.582]ATNVVIK.V	HexNAc(4)Hex(5)	N[+1623]	1117.21	3	3349.61	3349.59	0	7.1	101	Specific	517.28	375.88	375.88	9.92	332	>>ClampSARS_CoV_WT	1	sample=1 period=1 cycle=1255 experiment=7	sample=1 period=1 cycle=1255 experiment=7	19.5437	K.TQSLLIVNNATNVVIK.V	K.TQSLLIVNN[+1622.582]ATNVVIK.V_HexNAc(4)Hex(5)_3
02091:3	1	K.TQSLLIVNN[+1540.529]ATNVVIK.V	HexNAc(2)Hex(7)	N[+1541]	1089.87	3	3267.6	3267.53	0	19.1	101	Specific	749.09	748.82	748.82	13.82	285	>>ClampSARS_CoV_WT	1	sample=1 period=1 cycle=1258 experiment=5	sample=1 period=1 cycle=1258 experiment=5	19.5688	K.TQSLLIVNNATNVVIK.V	K.TQSLLIVNN[+1540.529]ATNVVIK.V_HexNAc(2)Hex(7)_3
01984:4	1	K.TQSLLIVNN[+1622.582]ATNVVIK.V	HexNAc(4)Hex(5)	N[+1623]	838.16	4	3349.62	3349.59	0	9.4	101	Specific	774.1	648.9	648.9	14.73	332	>>ClampSARS_CoV_WT	1	sample=1 period=1 cycle=1257 experiment=5	sample=1 period=1 cycle=1257 experiment=5	19.596	K.TQSLLIVNNATNVVIK.V	K.TQSLLIVNN[+1622.582]ATNVVIK.V_HexNAc(4)Hex(5)_4
01820:4	1	K.TQSLLIVNN[+1501.555]ATNVVIK.V	HexNAc(5)Hex(3)	N[+1502]	807.899	4	3228.57	3228.56	0	4	101	Specific	421.17	421.17	421.17	8.7	277	>>ClampSARS_CoV_WT	1	sample=1 period=1 cycle=1265 experiment=2	sample=1 period=1 cycle=1265 experiment=2	19.6501	K.TQSLLIVNNATNVVIK.V	K.TQSLLIVNN[+1501.555]ATNVVIK.V_HexNAc(5)Hex(3)_4
01832:3	1	K.TQSLLIVNN[+1419.502]ATNVVIK.V	HexNAc(3)Hex(5)	N[+1420]	1049.51	3	3146.52	3146.51	0	4.6	101	Specific	606.38	535.96	535.96	11.76	277	>>ClampSARS_CoV_WT	1	sample=1 period=1 cycle=1266 experiment=6	sample=1 period=1 cycle=1266 experiment=6	19.6877	K.TQSLLIVNNATNVVIK.V	K.TQSLLIVNN[+1419.502]ATNVVIK.V_HexNAc(3)Hex(5)_3
02111:3	1	K.TQSLLIVNN[+1647.613]ATNVVIK.V	HexNAc(5)Hex(3)Fuc(1)	N[+1648]	1125.57	3	3374.68	3374.62	0	18.4	101	Specific	501.31	415.57	415.57	9.37	285	>>ClampSARS_CoV_WT	1	sample=1 period=1 cycle=1262 experiment=7	sample=1 period=1 cycle=1262 experiment=7	19.6879	K.TQSLLIVNNATNVVIK.V	K.TQSLLIVNN[+1647.613]ATNVVIK.V_HexNAc(5)Hex(3)Fuc(1)_3
01222:3	1	K.TQSLLIVNN[+1378.476]ATNVVIK.V	HexNAc(2)Hex(6)	N[+1378]	1035.83	3	3105.48	3105.48	0	0.7	101	Specific	814.99	795.12	795.12	15.15	163	>>ClampSARS_CoV_WT	1	sample=1 period=1 cycle=1296 experiment=3	sample=1 period=1 cycle=1296 experiment=3	19.6916	K.TQSLLIVNNATNVVIK.V	K.TQSLLIVNN[+1378.476]ATNVVIK.V_HexNAc(2)Hex(6)_3
02010:3	1	K.TQSLLIVNN[+1460.529]ATNVVIK.V	HexNAc(4)Hex(4)	N[+1461]	1063.19	3	3187.56	3187.53	0	8.5	101	Specific	661.72	539.32	539.32	13.24	332	>>ClampSARS_CoV_WT	1	sample=1 period=1 cycle=1260 experiment=9	sample=1 period=1 cycle=1260 experiment=9	19.6918	K.TQSLLIVNNATNVVIK.V	K.TQSLLIVNN[+1460.529]ATNVVIK.V_HexNAc(4)Hex(4)_3
01834:3	1	K.TQSLLIVNN[+1501.555]ATNVVIK.V	HexNAc(5)Hex(3)	N[+1502]	1076.87	3	3228.59	3228.56	0	9.6	101	Specific	658.46	490.69	490.69	12.62	277	>>ClampSARS_CoV_WT	1	sample=1 period=1 cycle=1266 experiment=8	sample=1 period=1 cycle=1266 experiment=8	19.6928	K.TQSLLIVNNATNVVIK.V	K.TQSLLIVNN[+1501.555]ATNVVIK.V_HexNAc(5)Hex(3)_3
02012:4	1	K.TQSLLIVNN[+1298.476]ATNVVIK.V	HexNAc(4)Hex(3)	N[+1298]	757.13	4	3025.5	3025.48	0	5.2	101	Specific	650.15	570.95	570.95	12.73	332	>>ClampSARS_CoV_WT	1	sample=1 period=1 cycle=1261 experiment=3	sample=1 period=1 cycle=1261 experiment=3	19.7095	K.TQSLLIVNNATNVVIK.V	K.TQSLLIVNN[+1298.476]ATNVVIK.V_HexNAc(4)Hex(3)_4
01839:4	1	K.TQSLLIVNN[+1444.534]ATNVVIK.V	HexNAc(4)Hex(3)Fuc(1)	N[+1445]	793.652	4	3171.59	3171.54	0	14.6	101	Specific	587.63	587.63	587.63	9.83	277	>>ClampSARS_CoV_WT	1	sample=1 period=1 cycle=1267 experiment=5	sample=1 period=1 cycle=1267 experiment=5	19.7151	K.TQSLLIVNNATNVVIK.V	K.TQSLLIVNN[+1444.534]ATNVVIK.V_HexNAc(4)Hex(3)Fuc(1)_4
01840:4	1	K.TQSLLIVNN[+1647.613]ATNVVIK.V	HexNAc(5)Hex(3)Fuc(1)	N[+1648]	844.415	4	3374.64	3374.62	0	5.1	101	Specific	462.8	462.8	462.8	8.79	277	>>ClampSARS_CoV_WT	1	sample=1 period=1 cycle=1267 experiment=6	sample=1 period=1 cycle=1267 experiment=6	19.7168	K.TQSLLIVNNATNVVIK.V	K.TQSLLIVNN[+1647.613]ATNVVIK.V_HexNAc(5)Hex(3)Fuc(1)_4
01842:3	1	K.TQSLLIVNN[+1216.423]ATNVVIK.V	HexNAc(2)Hex(5)	N[+1216]	981.827	3	2943.47	2943.43	0	12.6	101	Specific	853.58	801.2	801.2	16.62	277	>>ClampSARS_CoV_WT	1	sample=1 period=1 cycle=1267 experiment=8	sample=1 period=1 cycle=1267 experiment=8	19.7201	K.TQSLLIVNNATNVVIK.V	K.TQSLLIVNN[+1216.423]ATNVVIK.V_HexNAc(2)Hex(5)_3
02021:4	1	K.TQSLLIVNN[+1460.529]ATNVVIK.V	HexNAc(4)Hex(4)	N[+1461]	797.642	4	3187.55	3187.53	0	3.2	101	Specific	189.07	189.07	189.07	3.98	332	>>ClampSARS_CoV_WT	1	sample=1 period=1 cycle=1262 experiment=5	sample=1 period=1 cycle=1262 experiment=5	19.7386	K.TQSLLIVNNATNVVIK.V	K.TQSLLIVNN[+1460.529]ATNVVIK.V_HexNAc(4)Hex(4)_4
00702:3	1	K.TQSLLIVNN[+1444.534]ATNVVIK.V	HexNAc(4)Hex(3)Fuc(1)	N[+1445]	1057.85	3	3171.54	3171.54	0	0.3	101	Specific	652.1	503.1	503.1	11.2	115	>>ClampSARS_CoV_WT	1	sample=1 period=1 cycle=1399 experiment=3	sample=1 period=1 cycle=1399 experiment=3	19.7752	K.TQSLLIVNNATNVVIK.V	K.TQSLLIVNN[+1444.534]ATNVVIK.V_HexNAc(4)Hex(3)Fuc(1)_3
01881:3	1	K.TQSLLIVNN[+1403.507]ATNVVIK.V	HexNAc(3)Hex(4)Fuc(1)	N[+1404]	1044.18	3	3130.54	3130.51	0	7.4	101	Specific	282.84	278.57	278.57	5.75	277	>>ClampSARS_CoV_WT	1	sample=1 period=1 cycle=1270 experiment=14	sample=1 period=1 cycle=1270 experiment=14	19.8131	K.TQSLLIVNNATNVVIK.V	K.TQSLLIVNN[+1403.507]ATNVVIK.V_HexNAc(3)Hex(4)Fuc(1)_3
00794:3	1	K.TQSLLIVNN[+1257.449]ATNVVIK.V	HexNAc(3)Hex(4)	N[+1257]	995.495	3	2984.47	2984.46	0	4.5	101	Specific	670	592.78	592.78	11.35	112	>>ClampSARS_CoV_WT	1	sample=1 period=1 cycle=1352 experiment=2	sample=1 period=1 cycle=1352 experiment=2	19.8153	K.TQSLLIVNNATNVVIK.V	K.TQSLLIVNN[+1257.449]ATNVVIK.V_HexNAc(3)Hex(4)_3
01147:4	1	-.Q[-17.027]C[+71.037]VNLTN[+1897.682]RTQLPPAYTNSFTR.G	HexNAc(4)Hex(4)Fuc(1)NeuAc(1)	C[+71], N[+1898], Q[-17]	1094.77	4	4376.06	4375.9	0	36.3	1	NRagged	329.81	171.19	5.71	1.63	142	>>ClampSARS_CoV_20	1	sample=1 period=1 cycle=1302 experiment=5	sample=1 period=1 cycle=1302 experiment=5	19.8231	-.QCVNLTNRTQLPPAYTNSFTR.G	-.Q[-17.027]C[+71.037]VNLTN[+1897.682]RTQLPPAYTNSFTR.G_HexNAc(4)Hex(4)Fuc(1)NeuAc(1)_4
01148:4	1	-.Q[-17.027]C[+71.037]VNLTN[+2100.761]RTQLPPAYTNSFTR.G	HexNAc(5)Hex(4)Fuc(1)NeuAc(1)	C[+71], N[+2101], Q[-17]	1145.54	4	4579.12	4578.98	0	30.3	1	NRagged	203.61	139.92	5.71	1.52	142	>>ClampSARS_CoV_20	1	sample=1 period=1 cycle=1302 experiment=6	sample=1 period=1 cycle=1302 experiment=6	19.8265	-.QCVNLTNRTQLPPAYTNSFTR.G	-.Q[-17.027]C[+71.037]VNLTN[+2100.761]RTQLPPAYTNSFTR.G_HexNAc(5)Hex(4)Fuc(1)NeuAc(1)_4
02053:3	1	K.TQSLLIVNN[+1298.476]ATNVVIK.V	HexNAc(4)Hex(3)	N[+1298]	1009.17	3	3025.5	3025.48	0	6.5	101	Specific	734.5	520.95	520.95	14.24	332	>>ClampSARS_CoV_WT	1	sample=1 period=1 cycle=1265 experiment=8	sample=1 period=1 cycle=1265 experiment=8	19.8324	K.TQSLLIVNNATNVVIK.V	K.TQSLLIVNN[+1298.476]ATNVVIK.V_HexNAc(4)Hex(3)_3
01245:3	1	K.TQSLLIVNN[+1241.454]ATNVVIK.V	HexNAc(3)Hex(3)Fuc(1)	N[+1241]	990.156	3	2968.45	2968.46	0	-2.4	101	Specific	791.84	613.41	613.41	14.26	163	>>ClampSARS_CoV_WT	1	sample=1 period=1 cycle=1301 experiment=5	sample=1 period=1 cycle=1301 experiment=5	19.8402	K.TQSLLIVNNATNVVIK.V	K.TQSLLIVNN[+1241.454]ATNVVIK.V_HexNAc(3)Hex(3)Fuc(1)_3
01255:3	1	K.TQSLLIVNN[+1095.397]ATNVVIK.V	HexNAc(3)Hex(3)	N[+1095]	941.474	3	2822.41	2822.4	0	1.7	101	Specific	825.16	648.82	648.82	15.15	163	>>ClampSARS_CoV_WT	1	sample=1 period=1 cycle=1303 experiment=4	sample=1 period=1 cycle=1303 experiment=4	19.8883	K.TQSLLIVNNATNVVIK.V	K.TQSLLIVNN[+1095.397]ATNVVIK.V_HexNAc(3)Hex(3)_3
01929:4	1	K.AHFPREGVFVSN[+876.322]GTHWFVTQR.N	HexNAc(2)Hex(2)Fuc(1)	N[+876]	837.889	4	3348.53	3348.55	0	-5.9	1066	Specific	358.92	146.26	146.26	3.66	277	>>ClampSARS_CoV_WT	1	sample=1 period=1 cycle=1275 experiment=4	sample=1 period=1 cycle=1275 experiment=4	19.945	K.AHFPREGVFVSNGTHWFVTQR.N	K.AHFPREGVFVSN[+876.322]GTHWFVTQR.N_HexNAc(2)Hex(2)Fuc(1)_4
01958:3	1	K.AHFPREGVFVSN[+876.322]GTHWFVTQR.N	HexNAc(2)Hex(2)Fuc(1)	N[+876]	1116.85	3	3348.54	3348.55	0	-4.1	1066	Specific	252.26	120.4	120.4	2.79	277	>>ClampSARS_CoV_WT	1	sample=1 period=1 cycle=1278 experiment=7	sample=1 period=1 cycle=1278 experiment=7	20.0391	K.AHFPREGVFVSNGTHWFVTQR.N	K.AHFPREGVFVSN[+876.322]GTHWFVTQR.N_HexNAc(2)Hex(2)Fuc(1)_3
02077:4	1	R.EGVFVSN[+2935.037]GTHWFVTQR.N	HexNAc(6)Hex(7)NeuAc(2)	N[+2935]	1200.5	4	4798.98	4798.95	0	5.4	1071	Specific	411.33	223.05	223.05	6.37	332	>>ClampSARS_CoV_WT	1	sample=1 period=1 cycle=1273 experiment=9	sample=1 period=1 cycle=1273 experiment=9	20.0441	R.EGVFVSNGTHWFVTQR.N	R.EGVFVSN[+2935.037]GTHWFVTQR.N_HexNAc(6)Hex(7)NeuAc(2)_4
02087:4	1	K.AHFPREGVFVSN[+730.264]GTHWFVTQR.N	HexNAc(2)Hex(2)	N[+730]	801.374	4	3202.48	3202.5	0	-6.6	1066	Specific	506.84	261.9	261.9	6.02	332	>>ClampSARS_CoV_WT	1	sample=1 period=1 cycle=1275 experiment=6	sample=1 period=1 cycle=1275 experiment=6	20.0921	K.AHFPREGVFVSNGTHWFVTQR.N	K.AHFPREGVFVSN[+730.264]GTHWFVTQR.N_HexNAc(2)Hex(2)_4
01504:3	1	K.AHFPREGVFVSN[+730.264]GTHWFVTQR.N	HexNAc(2)Hex(2)	N[+730]	1068.14	3	3202.42	3202.5	0	-25.3	1066	Specific	350.76	191.41	191.41	4.05	227	>>ClampSARS_CoV_WT	1	sample=1 period=1 cycle=1302 experiment=9	sample=1 period=1 cycle=1302 experiment=9	20.1566	K.AHFPREGVFVSNGTHWFVTQR.N	K.AHFPREGVFVSN[+730.264]GTHWFVTQR.N_HexNAc(2)Hex(2)_3
02005:4	1	K.VC[+71.037]EFQFC[+71.037]NDPFLGVYYHKNN[+1647.613]K.S	HexNAc(5)Hex(3)Fuc(1)	C[+71]*2, N[+1648]	1089.49	4	4354.95	4354.86	0	21.1	117	Specific	294.03	113.56	113.56	2.86	277	>>ClampSARS_CoV_WT	1	sample=1 period=1 cycle=1284 experiment=7	sample=1 period=1 cycle=1284 experiment=7	20.2098	K.VCEFQFCNDPFLGVYYHKNNK.S	K.VC[+71.037]EFQFC[+71.037]NDPFLGVYYHKNN[+1647.613]K.S_HexNAc(5)Hex(3)Fuc(1)_4
02112:4	1	R.EGVFVSN[+2569.905]GTHWFVTQR.N	HexNAc(5)Hex(6)NeuAc(2)	N[+2570]	1109.22	4	4433.86	4433.82	0	9	1071	Specific	310.42	154.11	154.11	4.65	332	>>ClampSARS_CoV_WT	1	sample=1 period=1 cycle=1279 experiment=8	sample=1 period=1 cycle=1279 experiment=8	20.2138	R.EGVFVSNGTHWFVTQR.N	R.EGVFVSN[+2569.905]GTHWFVTQR.N_HexNAc(5)Hex(6)NeuAc(2)_4
02011:5	1	K.VC[+71.037]EFQFC[+71.037]NDPFLGVYYHKNN[+1647.613]K.S	HexNAc(5)Hex(3)Fuc(1)	C[+71]*2, N[+1648]	871.789	5	4354.92	4354.86	0	14.2	117	Specific	421.9	305.91	305.91	5.25	277	>>ClampSARS_CoV_WT	1	sample=1 period=1 cycle=1285 experiment=6	sample=1 period=1 cycle=1285 experiment=6	20.2359	K.VCEFQFCNDPFLGVYYHKNNK.S	K.VC[+71.037]EFQFC[+71.037]NDPFLGVYYHKNN[+1647.613]K.S_HexNAc(5)Hex(3)Fuc(1)_5
01465:4	1	K.VC[+71.037]EFQFC[+71.037]NDPFLGVYYHKNN[+1850.693]K.S	HexNAc(6)Hex(3)Fuc(1)	C[+71]*2, N[+1851]	1140.25	4	4557.99	4557.94	0	12.2	117	Specific	307.09	172.48	172.48	3.44	176	>>ClampSARS_CoV_WT	1	sample=1 period=1 cycle=1311 experiment=3	sample=1 period=1 cycle=1311 experiment=3	20.2544	K.VCEFQFCNDPFLGVYYHKNNK.S	K.VC[+71.037]EFQFC[+71.037]NDPFLGVYYHKNN[+1850.693]K.S_HexNAc(6)Hex(3)Fuc(1)_4
02272:4	1	K.VC[+71.037]EFQFC[+71.037]NDPFLGVYYHKNN[+1444.534]K.S	HexNAc(4)Hex(3)Fuc(1)	C[+71]*2, N[+1445]	1038.73	4	4151.9	4151.78	0	28.5	117	Specific	527.42	351.47	351.47	7.12	285	>>ClampSARS_CoV_WT	1	sample=1 period=1 cycle=1283 experiment=7	sample=1 period=1 cycle=1283 experiment=7	20.2826	K.VCEFQFCNDPFLGVYYHKNNK.S	K.VC[+71.037]EFQFC[+71.037]NDPFLGVYYHKNN[+1444.534]K.S_HexNAc(4)Hex(3)Fuc(1)_4
02041:4	1	K.VC[+71.037]EFQFC[+71.037]NDPFLGVYYHKNN[+1241.454]K.S	HexNAc(3)Hex(3)Fuc(1)	C[+71]*2, N[+1241]	987.949	4	3948.77	3948.7	0	19.4	117	Specific	506.81	296.92	296.92	5.84	277	>>ClampSARS_CoV_WT	1	sample=1 period=1 cycle=1290 experiment=6	sample=1 period=1 cycle=1290 experiment=6	20.3834	K.VCEFQFCNDPFLGVYYHKNNK.S	K.VC[+71.037]EFQFC[+71.037]NDPFLGVYYHKNN[+1241.454]K.S_HexNAc(3)Hex(3)Fuc(1)_4
02135:4	1	-.Q[-17.027]C[+71.037]VN[+1897.682]LTTRTQLPPAYTNSFTR.G	HexNAc(4)Hex(4)Fuc(1)NeuAc(1)	C[+71], N[+1898], Q[-17]	1091.49	4	4362.94	4362.91	0	8.6	1	NRagged	335.54	160.54	160.54	4.89	332	>>ClampSARS_CoV_WT	1	sample=1 period=1 cycle=1286 experiment=2	sample=1 period=1 cycle=1286 experiment=2	20.4173	-.QCVNLTTRTQLPPAYTNSFTR.G	-.Q[-17.027]C[+71.037]VN[+1897.682]LTTRTQLPPAYTNSFTR.G_HexNAc(4)Hex(4)Fuc(1)NeuAc(1)_4
00982:4	1	K.TQSLLIVNN[+2059.735]ATNVVIK.V	HexNAc(4)Hex(5)Fuc(1)NeuAc(1)	N[+2060]	947.446	4	3786.76	3786.74	0	5.8	101	Specific	654.3	537.24	537.24	11.44	148	>>ClampSARS_CoV_WT	1	sample=1 period=1 cycle=1422 experiment=4	sample=1 period=1 cycle=1422 experiment=4	21.4029	K.TQSLLIVNNATNVVIK.V	K.TQSLLIVNN[+2059.735]ATNVVIK.V_HexNAc(4)Hex(5)Fuc(1)NeuAc(1)_4
00592:4	1	K.TQSLLIVNN[+1913.677]ATNVVIK.V	HexNAc(4)Hex(5)NeuAc(1)	N[+1914]	910.933	4	3640.71	3640.68	0	7.2	101	Specific	679.24	581.02	581.02	10.82	106	>>ClampSARS_CoV_WT	1	sample=1 period=1 cycle=1530 experiment=6	sample=1 period=1 cycle=1530 experiment=6	21.4535	K.TQSLLIVNNATNVVIK.V	K.TQSLLIVNN[+1913.677]ATNVVIK.V_HexNAc(4)Hex(5)NeuAc(1)_4
02442:4	1	K.TQSLLIVNN[+1872.651]ATNVVIK.V	HexNAc(3)Hex(6)NeuAc(1)	N[+1873]	900.676	4	3599.68	3599.66	0	6.9	101	Specific	86.81	86.81	86.81	2.22	332	>>ClampSARS_CoV_WT	1	sample=1 period=1 cycle=1323 experiment=9	sample=1 period=1 cycle=1323 experiment=9	21.4549	K.TQSLLIVNNATNVVIK.V	K.TQSLLIVNN[+1872.651]ATNVVIK.V_HexNAc(3)Hex(6)NeuAc(1)_4
02452:3	1	K.TQSLLIVNN[+1913.677]ATNVVIK.V	HexNAc(4)Hex(5)NeuAc(1)	N[+1914]	1214.24	3	3640.7	3640.68	0	3.6	101	Specific	641.77	433.53	433.53	12.43	332	>>ClampSARS_CoV_WT	1	sample=1 period=1 cycle=1323 experiment=19	sample=1 period=1 cycle=1323 experiment=19	21.4649	K.TQSLLIVNNATNVVIK.V	K.TQSLLIVNN[+1913.677]ATNVVIK.V_HexNAc(4)Hex(5)NeuAc(1)_3
02333:4	1	K.VC[+71.037]EFQFC[+71.037]NDPFLGVYYHKNN[+1897.682]K.S	HexNAc(4)Hex(4)Fuc(1)NeuAc(1)	C[+71]*2, N[+1898]	1152.01	4	4605.03	4604.93	0	21.9	117	Specific	376.51	159.44	159.44	3.93	277	>>ClampSARS_CoV_WT	1	sample=1 period=1 cycle=1327 experiment=7	sample=1 period=1 cycle=1327 experiment=7	21.4669	K.VCEFQFCNDPFLGVYYHKNNK.S	K.VC[+71.037]EFQFC[+71.037]NDPFLGVYYHKNN[+1897.682]K.S_HexNAc(4)Hex(4)Fuc(1)NeuAc(1)_4
00596:4	1	K.AHFPREGVFVSN[+1710.598]GTHWFVTQR.N	HexNAc(3)Hex(5)NeuAc(1)	N[+1711]	1046.45	4	4182.79	4182.83	0	-8.3	1066	Specific	301.77	6.1	6.1	3.05	106	>>ClampSARS_CoV_WT	1	sample=1 period=1 cycle=1531 experiment=4	sample=1 period=1 cycle=1531 experiment=4	21.4865	K.AHFPREGVFVSNGTHWFVTQR.N	K.AHFPREGVFVSN[+1710.598]GTHWFVTQR.N_HexNAc(3)Hex(5)NeuAc(1)_4
02354:4	1	K.TQSLLIVNN[+1897.682]ATNVVIK.V	HexNAc(4)Hex(4)Fuc(1)NeuAc(1)	N[+1898]	906.939	4	3624.73	3624.69	0	12.8	101	Specific	651.74	543.37	543.37	12.16	277	>>ClampSARS_CoV_WT	1	sample=1 period=1 cycle=1330 experiment=4	sample=1 period=1 cycle=1330 experiment=4	21.5483	K.TQSLLIVNNATNVVIK.V	K.TQSLLIVNN[+1897.682]ATNVVIK.V_HexNAc(4)Hex(4)Fuc(1)NeuAc(1)_4
02487:3	1	K.TQSLLIVNN[+1710.598]ATNVVIK.V	HexNAc(3)Hex(5)NeuAc(1)	N[+1711]	1146.54	3	3437.61	3437.6	0	2.9	101	Specific	322.66	180.87	180.87	6.32	332	>>ClampSARS_CoV_WT	1	sample=1 period=1 cycle=1326 experiment=10	sample=1 period=1 cycle=1326 experiment=10	21.5507	K.TQSLLIVNNATNVVIK.V	K.TQSLLIVNN[+1710.598]ATNVVIK.V_HexNAc(3)Hex(5)NeuAc(1)_3
01006:3	1	K.TQSLLIVNN[+1751.624]ATNVVIK.V	HexNAc(4)Hex(4)NeuAc(1)	N[+1752]	1160.22	3	3478.65	3478.63	0	5.7	101	Specific	539.83	379.17	379.17	8.61	148	>>ClampSARS_CoV_WT	1	sample=1 period=1 cycle=1427 experiment=5	sample=1 period=1 cycle=1427 experiment=5	21.5545	K.TQSLLIVNNATNVVIK.V	K.TQSLLIVNN[+1751.624]ATNVVIK.V_HexNAc(4)Hex(4)NeuAc(1)_3
02491:4	1	K.TQSLLIVNN[+1751.624]ATNVVIK.V	HexNAc(4)Hex(4)NeuAc(1)	N[+1752]	870.414	4	3478.64	3478.63	0	1.7	101	Specific	622.36	563.9	563.9	11.92	332	>>ClampSARS_CoV_WT	1	sample=1 period=1 cycle=1327 experiment=3	sample=1 period=1 cycle=1327 experiment=3	21.5705	K.TQSLLIVNNATNVVIK.V	K.TQSLLIVNN[+1751.624]ATNVVIK.V_HexNAc(4)Hex(4)NeuAc(1)_4
02364:3	1	K.TQSLLIVNN[+1897.682]ATNVVIK.V	HexNAc(4)Hex(4)Fuc(1)NeuAc(1)	N[+1898]	1208.91	3	3624.72	3624.69	0	9.9	101	Specific	243.05	92.14	92.14	3.29	277	>>ClampSARS_CoV_WT	1	sample=1 period=1 cycle=1331 experiment=9	sample=1 period=1 cycle=1331 experiment=9	21.5847	K.TQSLLIVNNATNVVIK.V	K.TQSLLIVNN[+1897.682]ATNVVIK.V_HexNAc(4)Hex(4)Fuc(1)NeuAc(1)_3
02513:3	1	K.TQSLLIVNN[+1548.545]ATNVVIK.V	HexNAc(3)Hex(4)NeuAc(1)	N[+1549]	1092.52	3	3275.56	3275.55	0	2.6	101	Specific	488.04	354.25	354.25	9.41	332	>>ClampSARS_CoV_WT	1	sample=1 period=1 cycle=1329 experiment=6	sample=1 period=1 cycle=1329 experiment=6	21.6388	K.TQSLLIVNNATNVVIK.V	K.TQSLLIVNN[+1548.545]ATNVVIK.V_HexNAc(3)Hex(4)NeuAc(1)_3
02803:3	1	K.Q[-17.027]GNFKN[+1540.529]LSEFVFK.N	HexNAc(2)Hex(7)	N[+1541], Q[-17]	1027.81	3	3081.4	3081.31	0	30.6	170	Specific	347.52	126.72	126.72	4.51	285	>>ClampSARS_CoV_Variant	1	sample=1 period=1 cycle=1341 experiment=10	sample=1 period=1 cycle=1341 experiment=10	21.9729	K.QGNFKNLSEFVFK.N	K.Q[-17.027]GNFKN[+1540.529]LSEFVFK.N_HexNAc(2)Hex(7)_3
02829:3	1	K.Q[-17.027]GNFKN[+1378.476]LSEFVFK.N	HexNAc(2)Hex(6)	N[+1378], Q[-17]	973.781	3	2919.33	2919.26	0	24.7	170	Specific	294.66	182.52	182.52	4.93	285	>>ClampSARS_CoV_Variant	1	sample=1 period=1 cycle=1343 experiment=14	sample=1 period=1 cycle=1343 experiment=14	22.0322	K.QGNFKNLSEFVFK.N	K.Q[-17.027]GNFKN[+1378.476]LSEFVFK.N_HexNAc(2)Hex(6)_3
02933:5	1	K.VC[+71.037]EFQFC[+71.037]NDPFLGVYYHKNN[+1444.534]KSWMESEFR.V	HexNAc(4)Hex(3)Fuc(1)	C[+71]*2, N[+1445]	1041.7	5	5204.45	5204.22	0	45.5	117	Specific	420.61	292.29	292.29	3.35	285	>>ClampSARS_CoV_WT	1	sample=1 period=1 cycle=1356 experiment=10	sample=1 period=1 cycle=1356 experiment=10	22.4045	K.VCEFQFCNDPFLGVYYHKNNKSWMESEFR.V	K.VC[+71.037]EFQFC[+71.037]NDPFLGVYYHKNN[+1444.534]KSWMESEFR.V_HexNAc(4)Hex(3)Fuc(1)_5
02949:5	1	K.VC[+71.037]EFQFC[+71.037]NDPFLGVYYHKNN[+1647.613]KSWMESEFR.V	HexNAc(5)Hex(3)Fuc(1)	C[+71]*2, N[+1648]	1082.29	5	5407.42	5407.29	0	23.1	117	Specific	468.77	312.09	312.09	4.53	285	>>ClampSARS_CoV_WT	1	sample=1 period=1 cycle=1357 experiment=14	sample=1 period=1 cycle=1357 experiment=14	22.4379	K.VCEFQFCNDPFLGVYYHKNNKSWMESEFR.V	K.VC[+71.037]EFQFC[+71.037]NDPFLGVYYHKNN[+1647.613]KSWMESEFR.V_HexNAc(5)Hex(3)Fuc(1)_5
02828:5	1	K.TPPIKDFGGFN[+1768.640]FSQILPDPSKPSKR.S	HexNAc(4)Hex(5)Fuc(1)	N[+1769]	909.241	5	4542.18	4542.11	0	15.8	770	Specific	754.98	582.04	582.04	14.14	332	>>ClampSARS_CoV_WT	1	sample=1 period=1 cycle=1361 experiment=9	sample=1 period=1 cycle=1361 experiment=9	22.5822	K.TPPIKDFGGFNFSQILPDPSKPSKR.S	K.TPPIKDFGGFN[+1768.640]FSQILPDPSKPSKR.S_HexNAc(4)Hex(5)Fuc(1)_5
02996:6	1	K.TPPIKDFGGFN[+1647.613]FSQILPDPSKPSKR.S	HexNAc(5)Hex(3)Fuc(1)	N[+1648]	737.703	6	4421.18	4421.08	0	22.9	770	Specific	335.95	335.95	335.95	6.37	285	>>ClampSARS_CoV_WT	1	sample=1 period=1 cycle=1363 experiment=6	sample=1 period=1 cycle=1363 experiment=6	22.6002	K.TPPIKDFGGFNFSQILPDPSKPSKR.S	K.TPPIKDFGGFN[+1647.613]FSQILPDPSKPSKR.S_HexNAc(5)Hex(3)Fuc(1)_6
02616:4	1	K.TPPIKDFGGFN[+1444.534]FSQILPDPSKPSKR.S	HexNAc(4)Hex(3)Fuc(1)	N[+1445]	1055.27	4	4218.08	4218	0	18.1	770	Specific	870.29	461.13	461.13	14.49	277	>>ClampSARS_CoV_WT	1	sample=1 period=1 cycle=1367 experiment=8	sample=1 period=1 cycle=1367 experiment=8	22.6359	K.TPPIKDFGGFNFSQILPDPSKPSKR.S	K.TPPIKDFGGFN[+1444.534]FSQILPDPSKPSKR.S_HexNAc(4)Hex(3)Fuc(1)_4
02069:5	1	K.TPPIKDFGGFN[+1647.613]FSQILPDPSKPSKR.S	HexNAc(5)Hex(3)Fuc(1)	N[+1648]	885.03	5	4421.12	4421.08	0	9.4	770	Specific	993.45	670.71	670.71	18.49	227	>>ClampSARS_CoV_WT	1	sample=1 period=1 cycle=1389 experiment=8	sample=1 period=1 cycle=1389 experiment=8	22.6507	K.TPPIKDFGGFNFSQILPDPSKPSKR.S	K.TPPIKDFGGFN[+1647.613]FSQILPDPSKPSKR.S_HexNAc(5)Hex(3)Fuc(1)_5
02623:6	1	K.TPPIKDFGGFN[+1444.534]FSQILPDPSKPSKR.S	HexNAc(4)Hex(3)Fuc(1)	N[+1445]	703.866	6	4218.16	4218	0	37.9	770	Specific	1053.32	815.41	815.41	17.93	277	>>ClampSARS_CoV_WT	1	sample=1 period=1 cycle=1369 experiment=2	sample=1 period=1 cycle=1369 experiment=2	22.6789	K.TPPIKDFGGFNFSQILPDPSKPSKR.S	K.TPPIKDFGGFN[+1444.534]FSQILPDPSKPSKR.S_HexNAc(4)Hex(3)Fuc(1)_6
03050:4	1	K.TPPIKDFGGFN[+1241.454]FSQILPDPSKPSKR.S	HexNAc(3)Hex(3)Fuc(1)	N[+1241]	1004.51	4	4015.03	4014.92	0	27.4	770	Specific	739.25	647.3	647.3	11.89	285	>>ClampSARS_CoV_WT	1	sample=1 period=1 cycle=1366 experiment=18	sample=1 period=1 cycle=1366 experiment=18	22.6928	K.TPPIKDFGGFNFSQILPDPSKPSKR.S	K.TPPIKDFGGFN[+1241.454]FSQILPDPSKPSKR.S_HexNAc(3)Hex(3)Fuc(1)_4
02874:5	1	K.TPPIKDFGGFN[+1606.587]FSQILPDPSKPSKR.S	HexNAc(4)Hex(4)Fuc(1)	N[+1607]	876.828	5	4380.11	4380.05	0	12.7	770	Specific	1060.17	717.16	717.16	20.14	332	>>ClampSARS_CoV_WT	1	sample=1 period=1 cycle=1365 experiment=9	sample=1 period=1 cycle=1365 experiment=9	22.6954	K.TPPIKDFGGFNFSQILPDPSKPSKR.S	K.TPPIKDFGGFN[+1606.587]FSQILPDPSKPSKR.S_HexNAc(4)Hex(4)Fuc(1)_5
00547:5	1	K.TPPIKDFGGFN[+1444.534]FSQILPDPSKPSKR.S	HexNAc(4)Hex(3)Fuc(1)	N[+1445]	844.422	5	4218.08	4218	0	18.9	770	Specific	1065.68	756.7	756.7	17.01	92	>>ClampSARS_CoV_WT	1	sample=1 period=1 cycle=1690 experiment=2	sample=1 period=1 cycle=1690 experiment=2	22.7111	K.TPPIKDFGGFNFSQILPDPSKPSKR.S	K.TPPIKDFGGFN[+1444.534]FSQILPDPSKPSKR.S_HexNAc(4)Hex(3)Fuc(1)_5
02893:5	1	K.VC[+71.037]EFQFC[+71.037]NDPFLGVYYHKNN[+2350.830]K.S	HexNAc(4)Hex(5)Fuc(1)NeuAc(2)	C[+71]*2, N[+2351]	1012.43	5	5058.12	5058.07	0	8.9	117	Specific	359.64	229.76	98.78	5.15	332	>>ClampSARS_CoV_WT	1	sample=1 period=1 cycle=1366 experiment=16	sample=1 period=1 cycle=1366 experiment=16	22.7294	K.VCEFQFCNDPFLGVYYHKNNK.S	K.VC[+71.037]EFQFC[+71.037]NDPFLGVYYHKNN[+2350.830]K.S_HexNAc(4)Hex(5)Fuc(1)NeuAc(2)_5
02894:4	1	K.YNEN[+2133.772]GTITDAVDC[+71.037]ALDPLSETK.C	HexNAc(5)Hex(6)Fuc(1)	C[+71], N[+2134]	1144.24	4	4573.93	4573.89	0	9.2	266	Specific	703.76	605.14	225.23	13.75	332	>>ClampSARS_CoV_WT	1	sample=1 period=1 cycle=1366 experiment=17	sample=1 period=1 cycle=1366 experiment=17	22.7311	K.YNENGTITDAVDCALDPLSETK.C	K.YNEN[+2133.772]GTITDAVDC[+71.037]ALDPLSETK.C_HexNAc(5)Hex(6)Fuc(1)_4
00778:5	1	K.TPPIKDFGGFN[+1241.454]FSQILPDPSKPSKR.S	HexNAc(3)Hex(3)Fuc(1)	N[+1241]	803.798	5	4014.96	4014.92	0	10.3	770	Specific	1310.4	920.9	920.9	22.31	104	>>ClampSARS_CoV_WT	1	sample=1 period=1 cycle=1536 experiment=6	sample=1 period=1 cycle=1536 experiment=6	22.7698	K.TPPIKDFGGFNFSQILPDPSKPSKR.S	K.TPPIKDFGGFN[+1241.454]FSQILPDPSKPSKR.S_HexNAc(3)Hex(3)Fuc(1)_5
03110:4	1	K.TPPIKDFGGFN[+1702.581]FSQILPDPSKPSKR.S	HexNAc(2)Hex(8)	N[+1703]	1119.8	4	4476.18	4476.05	0	28.6	770	Specific	430.28	430.28	430.28	7.16	285	>>ClampSARS_CoV_WT	1	sample=1 period=1 cycle=1369 experiment=21	sample=1 period=1 cycle=1369 experiment=21	22.7814	K.TPPIKDFGGFNFSQILPDPSKPSKR.S	K.TPPIKDFGGFN[+1702.581]FSQILPDPSKPSKR.S_HexNAc(2)Hex(8)_4
01816:5	1	K.TPPIKDFGGFN[+1540.529]FSQILPDPSKPSKR.S	HexNAc(2)Hex(7)	N[+1541]	863.617	5	4314.06	4314	0	14	770	Specific	1244.07	933.75	933.75	22.02	176	>>ClampSARS_CoV_WT	1	sample=1 period=1 cycle=1403 experiment=10	sample=1 period=1 cycle=1403 experiment=10	22.8159	K.TPPIKDFGGFNFSQILPDPSKPSKR.S	K.TPPIKDFGGFN[+1540.529]FSQILPDPSKPSKR.S_HexNAc(2)Hex(7)_5
02932:4	1	K.YNEN[+1987.714]GTITDAVDC[+71.037]ALDPLSETK.C	HexNAc(5)Hex(6)	C[+71], N[+1988]	1107.72	4	4427.87	4427.83	0	8.6	266	Specific	457.48	383.76	383.76	8.97	332	>>ClampSARS_CoV_WT	1	sample=1 period=1 cycle=1369 experiment=19	sample=1 period=1 cycle=1369 experiment=19	22.8173	K.YNENGTITDAVDCALDPLSETK.C	K.YNEN[+1987.714]GTITDAVDC[+71.037]ALDPLSETK.C_HexNAc(5)Hex(6)_4
03135:6	1	K.TPPIKDFGGFN[+1216.423]FSQILPDPSKPSKR.S	HexNAc(2)Hex(5)	N[+1216]	665.839	6	3990	3989.89	0	27	770	Specific	1136.45	971.44	971.44	20.84	285	>>ClampSARS_CoV_WT	1	sample=1 period=1 cycle=1371 experiment=6	sample=1 period=1 cycle=1371 experiment=6	22.8277	K.TPPIKDFGGFNFSQILPDPSKPSKR.S	K.TPPIKDFGGFN[+1216.423]FSQILPDPSKPSKR.S_HexNAc(2)Hex(5)_6
03137:6	1	K.TPPIKDFGGFN[+1540.529]FSQILPDPSKPSKR.S	HexNAc(2)Hex(7)	N[+1541]	719.856	6	4314.1	4314	0	24.2	770	Specific	951.64	768.51	768.51	17.84	285	>>ClampSARS_CoV_WT	1	sample=1 period=1 cycle=1371 experiment=8	sample=1 period=1 cycle=1371 experiment=8	22.8294	K.TPPIKDFGGFNFSQILPDPSKPSKR.S	K.TPPIKDFGGFN[+1540.529]FSQILPDPSKPSKR.S_HexNAc(2)Hex(7)_6
00788:4	1	K.YNEN[+1647.613]GTITDAVDC[+71.037]ALDPLSETKC[+71.037]TLK.S	HexNAc(5)Hex(3)Fuc(1)	C[+71]*2, N[+1648]	1151.77	4	4604.07	4604.01	0	14.1	266	Specific	524.6	327.1	327.1	5.43	104	>>ClampSARS_CoV_WT	1	sample=1 period=1 cycle=1538 experiment=5	sample=1 period=1 cycle=1538 experiment=5	22.8321	K.YNENGTITDAVDCALDPLSETKCTLK.S	K.YNEN[+1647.613]GTITDAVDC[+71.037]ALDPLSETKC[+71.037]TLK.S_HexNAc(5)Hex(3)Fuc(1)_4
02944:5	1	K.TPPIKDFGGFN[+1622.582]FSQILPDPSKPSKR.S	HexNAc(4)Hex(5)	N[+1623]	880.025	5	4396.1	4396.05	0	11.2	770	Specific	896.71	727.95	727.95	16.14	332	>>ClampSARS_CoV_WT	1	sample=1 period=1 cycle=1370 experiment=11	sample=1 period=1 cycle=1370 experiment=11	22.8419	K.TPPIKDFGGFNFSQILPDPSKPSKR.S	K.TPPIKDFGGFN[+1622.582]FSQILPDPSKPSKR.S_HexNAc(4)Hex(5)_5
02947:4	1	K.YNEN[+1809.666]GTITDAVDC[+71.037]ALDPLSETK.C	HexNAc(5)Hex(4)Fuc(1)	C[+71], N[+1810]	1063.21	4	4249.83	4249.78	0	10.5	266	Specific	629.67	574.78	574.78	11.75	332	>>ClampSARS_CoV_WT	1	sample=1 period=1 cycle=1370 experiment=14	sample=1 period=1 cycle=1370 experiment=14	22.8469	K.YNENGTITDAVDCALDPLSETK.C	K.YNEN[+1809.666]GTITDAVDC[+71.037]ALDPLSETK.C_HexNAc(5)Hex(4)Fuc(1)_4
02200:5	1	K.TPPIKDFGGFN[+1419.502]FSQILPDPSKPSKR.S	HexNAc(3)Hex(5)	N[+1420]	839.407	5	4193	4192.97	0	8.1	770	Specific	1217.64	879.92	879.92	23.49	227	>>ClampSARS_CoV_WT	1	sample=1 period=1 cycle=1397 experiment=15	sample=1 period=1 cycle=1397 experiment=15	22.885	K.TPPIKDFGGFNFSQILPDPSKPSKR.S	K.TPPIKDFGGFN[+1419.502]FSQILPDPSKPSKR.S_HexNAc(3)Hex(5)_5
03177:6	1	K.TPPIKDFGGFN[+1378.476]FSQILPDPSKPSKR.S	HexNAc(2)Hex(6)	N[+1378]	692.845	6	4152.03	4151.94	0	21.9	770	Specific	851.67	687.55	687.55	15.84	285	>>ClampSARS_CoV_WT	1	sample=1 period=1 cycle=1373 experiment=8	sample=1 period=1 cycle=1373 experiment=8	22.8876	K.TPPIKDFGGFNFSQILPDPSKPSKR.S	K.TPPIKDFGGFN[+1378.476]FSQILPDPSKPSKR.S_HexNAc(2)Hex(6)_6
02206:4	1	K.TPPIKDFGGFN[+1419.502]FSQILPDPSKPSKR.S	HexNAc(3)Hex(5)	N[+1420]	1049	4	4192.99	4192.97	0	4.6	770	Specific	373.4	316.35	316.35	6.99	227	>>ClampSARS_CoV_WT	1	sample=1 period=1 cycle=1397 experiment=21	sample=1 period=1 cycle=1397 experiment=21	22.89	K.TPPIKDFGGFNFSQILPDPSKPSKR.S	K.TPPIKDFGGFN[+1419.502]FSQILPDPSKPSKR.S_HexNAc(3)Hex(5)_4
02716:5	1	K.TPPIKDFGGFN[+1864.634]FSQILPDPSKPSKR.S	HexNAc(2)Hex(9)	N[+1865]	928.441	5	4638.18	4638.1	0	16.2	770	Specific	1146.34	676.42	676.42	20.11	277	>>ClampSARS_CoV_WT	1	sample=1 period=1 cycle=1376 experiment=13	sample=1 period=1 cycle=1376 experiment=13	22.8928	K.TPPIKDFGGFNFSQILPDPSKPSKR.S	K.TPPIKDFGGFN[+1864.634]FSQILPDPSKPSKR.S_HexNAc(2)Hex(9)_5
00797:4	1	K.YNEN[+1850.693]GTITDAVDC[+71.037]ALDPLSETK.C	HexNAc(6)Hex(3)Fuc(1)	C[+71], N[+1851]	1073.46	4	4290.84	4290.81	0	6.4	266	Specific	733.4	642.6	642.6	11.94	104	>>ClampSARS_CoV_WT	1	sample=1 period=1 cycle=1541 experiment=4	sample=1 period=1 cycle=1541 experiment=4	22.9182	K.YNENGTITDAVDCALDPLSETK.C	K.YNEN[+1850.693]GTITDAVDC[+71.037]ALDPLSETK.C_HexNAc(6)Hex(3)Fuc(1)_4
02224:4	1	K.TPPIKDFGGFN[+1540.529]FSQILPDPSKPSKR.S	HexNAc(2)Hex(7)	N[+1541]	1079.26	4	4314	4314	0	1.6	770	Specific	695.94	653.32	653.32	12.46	227	>>ClampSARS_CoV_WT	1	sample=1 period=1 cycle=1398 experiment=19	sample=1 period=1 cycle=1398 experiment=19	22.9188	K.TPPIKDFGGFNFSQILPDPSKPSKR.S	K.TPPIKDFGGFN[+1540.529]FSQILPDPSKPSKR.S_HexNAc(2)Hex(7)_4
03003:5	1	K.TPPIKDFGGFN[+1581.555]FSQILPDPSKPSKR.S	HexNAc(3)Hex(6)	N[+1582]	871.816	5	4355.05	4355.02	0	6.9	770	Specific	467.57	389.04	389.04	8.81	332	>>ClampSARS_CoV_WT	1	sample=1 period=1 cycle=1373 experiment=16	sample=1 period=1 cycle=1373 experiment=16	22.9345	K.TPPIKDFGGFNFSQILPDPSKPSKR.S	K.TPPIKDFGGFN[+1581.555]FSQILPDPSKPSKR.S_HexNAc(3)Hex(6)_5
03005:4	1	K.YNEN[+1606.587]GTITDAVDC[+71.037]ALDPLSETK.C	HexNAc(4)Hex(4)Fuc(1)	C[+71], N[+1607]	1012.44	4	4046.74	4046.71	0	8.9	266	Specific	273.35	264.19	53.01	5.35	332	>>ClampSARS_CoV_WT	1	sample=1 period=1 cycle=1373 experiment=18	sample=1 period=1 cycle=1373 experiment=18	22.9362	K.YNENGTITDAVDCALDPLSETK.C	K.YNEN[+1606.587]GTITDAVDC[+71.037]ALDPLSETK.C_HexNAc(4)Hex(4)Fuc(1)_4
03226:4	1	K.YNEN[+1663.608]GTITDAVDC[+71.037]ALDPLSETK.C	HexNAc(5)Hex(4)	C[+71], N[+1664]	1026.72	4	4103.88	4103.73	0	36.2	266	Specific	260.66	260.66	260.66	3.62	285	>>ClampSARS_CoV_WT	1	sample=1 period=1 cycle=1375 experiment=17	sample=1 period=1 cycle=1375 experiment=17	22.9529	K.YNENGTITDAVDCALDPLSETK.C	K.YNEN[+1663.608]GTITDAVDC[+71.037]ALDPLSETK.C_HexNAc(5)Hex(4)_4
01020:6	1	K.TPPIKDFGGFN[+1702.581]FSQILPDPSKPSKR.S	HexNAc(2)Hex(8)	N[+1703]	746.866	6	4476.16	4476.05	0	25.2	770	Specific	646.9	572.91	572.91	9.98	139	>>ClampSARS_CoV_WT	1	sample=1 period=1 cycle=1526 experiment=6	sample=1 period=1 cycle=1526 experiment=6	22.9589	K.TPPIKDFGGFNFSQILPDPSKPSKR.S	K.TPPIKDFGGFN[+1702.581]FSQILPDPSKPSKR.S_HexNAc(2)Hex(8)_6
01872:4	1	K.TPPIKDFGGFN[+1216.423]FSQILPDPSKPSKR.S	HexNAc(2)Hex(5)	N[+1216]	998.237	4	3989.93	3989.89	0	8.8	770	Specific	1068.3	812.41	812.41	18.77	176	>>ClampSARS_CoV_WT	1	sample=1 period=1 cycle=1408 experiment=16	sample=1 period=1 cycle=1408 experiment=16	22.9606	K.TPPIKDFGGFNFSQILPDPSKPSKR.S	K.TPPIKDFGGFN[+1216.423]FSQILPDPSKPSKR.S_HexNAc(2)Hex(5)_4
03022:5	1	K.TPPIKDFGGFN[+1460.529]FSQILPDPSKPSKR.S	HexNAc(4)Hex(4)	N[+1461]	847.611	5	4234.02	4234	0	6.5	770	Specific	817.42	652.29	652.29	15.59	332	>>ClampSARS_CoV_WT	1	sample=1 period=1 cycle=1374 experiment=15	sample=1 period=1 cycle=1374 experiment=15	22.9637	K.TPPIKDFGGFNFSQILPDPSKPSKR.S	K.TPPIKDFGGFN[+1460.529]FSQILPDPSKPSKR.S_HexNAc(4)Hex(4)_5
02772:4	1	K.YNEN[+1540.529]GTITDAVDC[+71.037]ALDPLSETK.C	HexNAc(2)Hex(7)	C[+71], N[+1541]	995.936	4	3980.72	3980.65	0	18.6	266	Specific	293.27	225.88	225.88	4.36	277	>>ClampSARS_CoV_WT	1	sample=1 period=1 cycle=1379 experiment=15	sample=1 period=1 cycle=1379 experiment=15	22.9793	K.YNENGTITDAVDCALDPLSETK.C	K.YNEN[+1540.529]GTITDAVDC[+71.037]ALDPLSETK.C_HexNAc(2)Hex(7)_4
02777:4	1	K.TPPIKDFGGFN[+1378.476]FSQILPDPSKPSKR.S	HexNAc(2)Hex(6)	N[+1378]	1038.75	4	4151.99	4151.94	0	12.3	770	Specific	834.91	613.14	613.14	13.82	277	>>ClampSARS_CoV_WT	1	sample=1 period=1 cycle=1379 experiment=20	sample=1 period=1 cycle=1379 experiment=20	22.9835	K.TPPIKDFGGFNFSQILPDPSKPSKR.S	K.TPPIKDFGGFN[+1378.476]FSQILPDPSKPSKR.S_HexNAc(2)Hex(6)_4
00812:4	1	K.YNEN[+1444.534]GTITDAVDC[+71.037]ALDPLSETK.C	HexNAc(4)Hex(3)Fuc(1)	C[+71], N[+1445]	971.928	4	3884.69	3884.65	0	9.6	266	Specific	814.6	587.8	587.8	13.81	104	>>ClampSARS_CoV_WT	1	sample=1 period=1 cycle=1544 experiment=4	sample=1 period=1 cycle=1544 experiment=4	23.0011	K.YNENGTITDAVDCALDPLSETK.C	K.YNEN[+1444.534]GTITDAVDC[+71.037]ALDPLSETK.C_HexNAc(4)Hex(3)Fuc(1)_4
00581:4	1	K.YNEN[+1647.613]GTITDAVDC[+71.037]ALDPLSETK.C	HexNAc(5)Hex(3)Fuc(1)	C[+71], N[+1648]	1022.7	4	4087.79	4087.73	0	15.4	266	Specific	879.01	785.59	785.59	13.53	92	>>ClampSARS_CoV_WT	1	sample=1 period=1 cycle=1700 experiment=7	sample=1 period=1 cycle=1700 experiment=7	23.0121	K.YNENGTITDAVDCALDPLSETK.C	K.YNEN[+1647.613]GTITDAVDC[+71.037]ALDPLSETK.C_HexNAc(5)Hex(3)Fuc(1)_4
02278:5	1	K.TPPIKDFGGFN[+1257.449]FSQILPDPSKPSKR.S	HexNAc(3)Hex(4)	N[+1257]	807.002	5	4030.98	4030.92	0	16.4	770	Specific	1056.06	820.88	820.88	20.05	227	>>ClampSARS_CoV_WT	1	sample=1 period=1 cycle=1402 experiment=5	sample=1 period=1 cycle=1402 experiment=5	23.0217	K.TPPIKDFGGFNFSQILPDPSKPSKR.S	K.TPPIKDFGGFN[+1257.449]FSQILPDPSKPSKR.S_HexNAc(3)Hex(4)_5
01047:5	1	K.TPPIKDFGGFN[+1702.581]FSQILPDPSKPSKR.S	HexNAc(2)Hex(8)	N[+1703]	896.031	5	4476.12	4476.05	0	16.8	770	Specific	1195.82	846.3	846.3	21.37	139	>>ClampSARS_CoV_WT	1	sample=1 period=1 cycle=1528 experiment=12	sample=1 period=1 cycle=1528 experiment=12	23.023	K.TPPIKDFGGFNFSQILPDPSKPSKR.S	K.TPPIKDFGGFN[+1702.581]FSQILPDPSKPSKR.S_HexNAc(2)Hex(8)_5
03079:5	1	K.TPPIKDFGGFN[+1298.476]FSQILPDPSKPSKR.S	HexNAc(4)Hex(3)	N[+1298]	815.206	5	4072	4071.94	0	14.3	770	Specific	1079.38	958.09	958.09	20.14	332	>>ClampSARS_CoV_WT	1	sample=1 period=1 cycle=1377 experiment=12	sample=1 period=1 cycle=1377 experiment=12	23.0504	K.TPPIKDFGGFNFSQILPDPSKPSKR.S	K.TPPIKDFGGFN[+1298.476]FSQILPDPSKPSKR.S_HexNAc(4)Hex(3)_5
02828:4	1	K.YNEN[+1216.423]GTITDAVDC[+71.037]ALDPLSETK.C	HexNAc(2)Hex(5)	C[+71], N[+1216]	914.909	4	3656.61	3656.54	0	19.6	266	Specific	1085.71	819.07	819.07	19.75	277	>>ClampSARS_CoV_WT	1	sample=1 period=1 cycle=1382 experiment=11	sample=1 period=1 cycle=1382 experiment=11	23.0627	K.YNENGTITDAVDCALDPLSETK.C	K.YNEN[+1216.423]GTITDAVDC[+71.037]ALDPLSETK.C_HexNAc(2)Hex(5)_4
02831:4	1	K.YNEN[+1378.476]GTITDAVDC[+71.037]ALDPLSETK.C	HexNAc(2)Hex(6)	C[+71], N[+1378]	955.424	4	3818.68	3818.59	0	21.4	266	Specific	639.62	547.51	547.51	10.75	277	>>ClampSARS_CoV_WT	1	sample=1 period=1 cycle=1382 experiment=14	sample=1 period=1 cycle=1382 experiment=14	23.066	K.YNENGTITDAVDCALDPLSETK.C	K.YNEN[+1378.476]GTITDAVDC[+71.037]ALDPLSETK.C_HexNAc(2)Hex(6)_4
03306:4	1	K.YNEN[+1257.449]GTITDAVDC[+71.037]ALDPLSETK.C	HexNAc(3)Hex(4)	C[+71], N[+1257]	925.165	4	3697.64	3697.57	0	19.5	266	Specific	527.02	502.6	502.6	9.47	285	>>ClampSARS_CoV_WT	1	sample=1 period=1 cycle=1379 experiment=17	sample=1 period=1 cycle=1379 experiment=17	23.0677	K.YNENGTITDAVDCALDPLSETK.C	K.YNEN[+1257.449]GTITDAVDC[+71.037]ALDPLSETK.C_HexNAc(3)Hex(4)_4
01012:5	1	K.TPPIKDFGGFN[+1378.476]FSQILPDPSKPSKR.S	HexNAc(2)Hex(6)	N[+1378]	831.205	5	4151.99	4151.94	0	12.5	770	Specific	1298.98	978.91	978.91	20.7	112	>>ClampSARS_CoV_WT	1	sample=1 period=1 cycle=1487 experiment=5	sample=1 period=1 cycle=1487 experiment=5	23.0703	K.TPPIKDFGGFNFSQILPDPSKPSKR.S	K.TPPIKDFGGFN[+1378.476]FSQILPDPSKPSKR.S_HexNAc(2)Hex(6)_5
03096:6	1	K.TPPIKDFGGFN[+1298.476]FSQILPDPSKPSKR.S	HexNAc(4)Hex(3)	N[+1298]	679.507	6	4072	4071.94	0	15	770	Specific	532.07	532.07	532.07	8.66	332	>>ClampSARS_CoV_WT	1	sample=1 period=1 cycle=1378 experiment=9	sample=1 period=1 cycle=1378 experiment=9	23.0776	K.TPPIKDFGGFNFSQILPDPSKPSKR.S	K.TPPIKDFGGFN[+1298.476]FSQILPDPSKPSKR.S_HexNAc(4)Hex(3)_6
01615:4	1	K.YNEN[+1501.555]GTITDAVDC[+71.037]ALDPLSETK.C	HexNAc(5)Hex(3)	C[+71], N[+1502]	986.192	4	3941.74	3941.67	0	18	266	Specific	823.83	651.49	651.49	13.32	142	>>ClampSARS_CoV_WT	1	sample=1 period=1 cycle=1418 experiment=11	sample=1 period=1 cycle=1418 experiment=11	23.0818	K.YNENGTITDAVDCALDPLSETK.C	K.YNEN[+1501.555]GTITDAVDC[+71.037]ALDPLSETK.C_HexNAc(5)Hex(3)_4
01943:4	1	K.YNEN[+1298.476]GTITDAVDC[+71.037]ALDPLSETK.C	HexNAc(4)Hex(3)	C[+71], N[+1298]	935.415	4	3738.64	3738.59	0	11.3	266	Specific	545.94	460.73	460.73	8.19	176	>>ClampSARS_CoV_WT	1	sample=1 period=1 cycle=1413 experiment=4	sample=1 period=1 cycle=1413 experiment=4	23.0977	K.YNENGTITDAVDCALDPLSETK.C	K.YNEN[+1298.476]GTITDAVDC[+71.037]ALDPLSETK.C_HexNAc(4)Hex(3)_4
03330:3	1	K.YNEN[+1298.476]GTITDAVDC[+71.037]ALDPLSETK.C	HexNAc(4)Hex(3)	C[+71], N[+1298]	1246.89	3	3738.65	3738.59	0	14.9	266	Specific	420.87	386.67	386.67	8.42	285	>>ClampSARS_CoV_WT	1	sample=1 period=1 cycle=1380 experiment=21	sample=1 period=1 cycle=1380 experiment=21	23.0998	K.YNENGTITDAVDCALDPLSETK.C	K.YNEN[+1298.476]GTITDAVDC[+71.037]ALDPLSETK.C_HexNAc(4)Hex(3)_3
01946:4	1	K.TPPIKDFGGFN[+1257.449]FSQILPDPSKPSKR.S	HexNAc(3)Hex(4)	N[+1257]	1008.5	4	4030.97	4030.92	0	13.7	770	Specific	525.32	481.98	481.98	7.45	176	>>ClampSARS_CoV_WT	1	sample=1 period=1 cycle=1413 experiment=7	sample=1 period=1 cycle=1413 experiment=7	23.1052	K.TPPIKDFGGFNFSQILPDPSKPSKR.S	K.TPPIKDFGGFN[+1257.449]FSQILPDPSKPSKR.S_HexNAc(3)Hex(4)_4
01194:5	1	K.TPPIKDFGGFN[+1095.397]FSQILPDPSKPSKR.S	HexNAc(3)Hex(3)	N[+1095]	774.593	5	3868.94	3868.86	0	19.3	770	Specific	1131.92	836.68	836.68	18.45	109	>>ClampSARS_CoV_WT	1	sample=1 period=1 cycle=1490 experiment=2	sample=1 period=1 cycle=1490 experiment=2	23.1086	K.TPPIKDFGGFNFSQILPDPSKPSKR.S	K.TPPIKDFGGFN[+1095.397]FSQILPDPSKPSKR.S_HexNAc(3)Hex(3)_5
03120:5	1	K.TPPIKDFGGFN[+1216.423]FSQILPDPSKPSKR.S	HexNAc(2)Hex(5)	N[+1216]	798.795	5	3989.94	3989.89	0	13.5	770	Specific	1354.71	1006.62	1006.62	26.14	332	>>ClampSARS_CoV_WT	1	sample=1 period=1 cycle=1379 experiment=13	sample=1 period=1 cycle=1379 experiment=13	23.1105	K.TPPIKDFGGFNFSQILPDPSKPSKR.S	K.TPPIKDFGGFN[+1216.423]FSQILPDPSKPSKR.S_HexNAc(2)Hex(5)_5
02321:4	1	K.YNEN[+1241.454]GTITDAVDC[+71.037]ALDPLSETK.C	HexNAc(3)Hex(3)Fuc(1)	C[+71], N[+1241]	921.166	4	3681.64	3681.57	0	19.3	266	Specific	383.95	324.7	324.7	5.24	227	>>ClampSARS_CoV_WT	1	sample=1 period=1 cycle=1405 experiment=10	sample=1 period=1 cycle=1405 experiment=10	23.1124	K.YNENGTITDAVDCALDPLSETK.C	K.YNEN[+1241.454]GTITDAVDC[+71.037]ALDPLSETK.C_HexNAc(3)Hex(3)Fuc(1)_4
02895:3	1	K.YNEN[+1216.423]GTITDAVDC[+71.037]ALDPLSETK.C	HexNAc(2)Hex(5)	C[+71], N[+1216]	1219.53	3	3656.57	3656.54	0	7.2	266	Specific	937.92	665.37	665.37	17.54	277	>>ClampSARS_CoV_WT	1	sample=1 period=1 cycle=1385 experiment=20	sample=1 period=1 cycle=1385 experiment=20	23.1568	K.YNENGTITDAVDCALDPLSETK.C	K.YNEN[+1216.423]GTITDAVDC[+71.037]ALDPLSETK.C_HexNAc(2)Hex(5)_3
03160:4	1	K.TPPIKDFGGFN[+1298.476]FSQILPDPSKPSKR.S	HexNAc(4)Hex(3)	N[+1298]	1018.75	4	4071.98	4071.94	0	8.7	770	Specific	123.48	109.55	109.55	1.75	332	>>ClampSARS_CoV_WT	1	sample=1 period=1 cycle=1381 experiment=16	sample=1 period=1 cycle=1381 experiment=16	23.1715	K.TPPIKDFGGFNFSQILPDPSKPSKR.S	K.TPPIKDFGGFN[+1298.476]FSQILPDPSKPSKR.S_HexNAc(4)Hex(3)_4
02352:3	1	K.YNEN[+1095.397]GTITDAVDC[+71.037]ALDPLSETK.C	HexNAc(3)Hex(3)	C[+71], N[+1095]	1179.18	3	3535.52	3535.51	0	1.8	266	Specific	850.96	722.1	722.1	17.5	227	>>ClampSARS_CoV_WT	1	sample=1 period=1 cycle=1407 experiment=12	sample=1 period=1 cycle=1407 experiment=12	23.1749	K.YNENGTITDAVDCALDPLSETK.C	K.YNEN[+1095.397]GTITDAVDC[+71.037]ALDPLSETK.C_HexNAc(3)Hex(3)_3
02911:4	1	K.TPPIKDFGGFN[+1095.397]FSQILPDPSKPSKR.S	HexNAc(3)Hex(3)	N[+1095]	967.986	4	3868.92	3868.86	0	15.6	770	Specific	480.68	350.1	350.1	5.72	277	>>ClampSARS_CoV_WT	1	sample=1 period=1 cycle=1386 experiment=16	sample=1 period=1 cycle=1386 experiment=16	23.1824	K.TPPIKDFGGFNFSQILPDPSKPSKR.S	K.TPPIKDFGGFN[+1095.397]FSQILPDPSKPSKR.S_HexNAc(3)Hex(3)_4
02914:3	1	K.YNEN[+1257.449]GTITDAVDC[+71.037]ALDPLSETK.C	HexNAc(3)Hex(4)	C[+71], N[+1257]	1233.21	3	3697.61	3697.57	0	11.7	266	Specific	419.3	276.07	276.07	6.36	277	>>ClampSARS_CoV_WT	1	sample=1 period=1 cycle=1386 experiment=19	sample=1 period=1 cycle=1386 experiment=19	23.1866	K.YNENGTITDAVDCALDPLSETK.C	K.YNEN[+1257.449]GTITDAVDC[+71.037]ALDPLSETK.C_HexNAc(3)Hex(4)_3
02033:4	1	K.YNEN[+1095.397]GTITDAVDC[+71.037]ALDPLSETK.C	HexNAc(3)Hex(3)	C[+71], N[+1095]	884.646	4	3535.56	3535.51	0	13.8	266	Specific	1067.85	892.46	892.46	19.25	176	>>ClampSARS_CoV_WT	1	sample=1 period=1 cycle=1420 experiment=6	sample=1 period=1 cycle=1420 experiment=6	23.3005	K.YNENGTITDAVDCALDPLSETK.C	K.YNEN[+1095.397]GTITDAVDC[+71.037]ALDPLSETK.C_HexNAc(3)Hex(3)_4
01234:4	1	K.DFGGFN[+1444.534]FSQILPDPSKPSKR.S	HexNAc(4)Hex(3)Fuc(1)	N[+1445]	921.189	4	3681.73	3681.67	0	17.5	775	Specific	592.55	535.06	535.06	9.31	148	>>ClampSARS_CoV_WT	1	sample=1 period=1 cycle=1491 experiment=4	sample=1 period=1 cycle=1491 experiment=4	23.3953	K.DFGGFNFSQILPDPSKPSKR.S	K.DFGGFN[+1444.534]FSQILPDPSKPSKR.S_HexNAc(4)Hex(3)Fuc(1)_4
03044:4	1	K.DFGGFN[+1241.454]FSQILPDPSKPSKR.S	HexNAc(3)Hex(3)Fuc(1)	N[+1241]	870.416	4	3478.64	3478.59	0	15.3	775	Specific	685.93	491.09	491.09	11.83	277	>>ClampSARS_CoV_WT	1	sample=1 period=1 cycle=1395 experiment=7	sample=1 period=1 cycle=1395 experiment=7	23.443	K.DFGGFNFSQILPDPSKPSKR.S	K.DFGGFN[+1241.454]FSQILPDPSKPSKR.S_HexNAc(3)Hex(3)Fuc(1)_4
03053:4	1	K.DFGGFN[+1540.529]FSQILPDPSKPSKR.S	HexNAc(2)Hex(7)	N[+1541]	945.189	4	3777.73	3777.66	0	18.6	775	Specific	860.91	729.85	729.85	15.83	277	>>ClampSARS_CoV_WT	1	sample=1 period=1 cycle=1396 experiment=9	sample=1 period=1 cycle=1396 experiment=9	23.471	K.DFGGFNFSQILPDPSKPSKR.S	K.DFGGFN[+1540.529]FSQILPDPSKPSKR.S_HexNAc(2)Hex(7)_4
03074:4	1	K.DFGGFN[+1702.581]FSQILPDPSKPSKR.S	HexNAc(2)Hex(8)	N[+1703]	985.694	4	3939.76	3939.72	0	10.1	775	Specific	695.28	604.8	604.8	12.16	277	>>ClampSARS_CoV_WT	1	sample=1 period=1 cycle=1398 experiment=10	sample=1 period=1 cycle=1398 experiment=10	23.5329	K.DFGGFNFSQILPDPSKPSKR.S	K.DFGGFN[+1702.581]FSQILPDPSKPSKR.S_HexNAc(2)Hex(8)_4
03340:4	1	K.DFGGFN[+1216.423]FSQILPDPSKPSKR.S	HexNAc(2)Hex(5)	N[+1216]	864.146	4	3453.56	3453.56	0	1.2	775	Specific	1076.84	903.59	903.59	21.15	332	>>ClampSARS_CoV_WT	1	sample=1 period=1 cycle=1396 experiment=7	sample=1 period=1 cycle=1396 experiment=7	23.6044	K.DFGGFNFSQILPDPSKPSKR.S	K.DFGGFN[+1216.423]FSQILPDPSKPSKR.S_HexNAc(2)Hex(5)_4
03342:4	1	K.TQSLLIVNN[+2204.772]ATNVVIK.V	HexNAc(4)Hex(5)NeuAc(2)	N[+2205]	983.707	4	3931.81	3931.78	0	7.4	101	Specific	603.63	496.16	496.16	11.73	332	>>ClampSARS_CoV_WT	1	sample=1 period=1 cycle=1396 experiment=9	sample=1 period=1 cycle=1396 experiment=9	23.6077	K.TQSLLIVNNATNVVIK.V	K.TQSLLIVNN[+2204.772]ATNVVIK.V_HexNAc(4)Hex(5)NeuAc(2)_4
03373:4	1	K.DFGGFN[+1419.502]FSQILPDPSKPSKR.S	HexNAc(3)Hex(5)	N[+1420]	914.919	4	3656.66	3656.64	0	5	775	Specific	511.82	351.24	351.24	8.94	332	>>ClampSARS_CoV_WT	1	sample=1 period=1 cycle=1398 experiment=11	sample=1 period=1 cycle=1398 experiment=11	23.669	K.DFGGFNFSQILPDPSKPSKR.S	K.DFGGFN[+1419.502]FSQILPDPSKPSKR.S_HexNAc(3)Hex(5)_4
03391:4	1	K.DFGGFN[+1298.476]FSQILPDPSKPSKR.S	HexNAc(4)Hex(3)	N[+1298]	884.667	4	3535.65	3535.61	0	10.1	775	Specific	509.1	365.95	365.95	8.94	332	>>ClampSARS_CoV_WT	1	sample=1 period=1 cycle=1400 experiment=7	sample=1 period=1 cycle=1400 experiment=7	23.7246	K.DFGGFNFSQILPDPSKPSKR.S	K.DFGGFN[+1298.476]FSQILPDPSKPSKR.S_HexNAc(4)Hex(3)_4
01876:4	1	K.DFGGFN[+1378.476]FSQILPDPSKPSKR.S	HexNAc(2)Hex(6)	N[+1378]	904.662	4	3615.63	3615.61	0	4.6	775	Specific	1035.52	737.1	737.1	18.37	163	>>ClampSARS_CoV_WT	1	sample=1 period=1 cycle=1439 experiment=4	sample=1 period=1 cycle=1439 experiment=4	23.7257	K.DFGGFNFSQILPDPSKPSKR.S	K.DFGGFN[+1378.476]FSQILPDPSKPSKR.S_HexNAc(2)Hex(6)_4
02096:4	1	K.DFGGFN[+1257.449]FSQILPDPSKPSKR.S	HexNAc(3)Hex(4)	N[+1257]	874.416	4	3494.64	3494.58	0	16.2	775	Specific	710.07	505.51	505.51	12.75	176	>>ClampSARS_CoV_WT	1	sample=1 period=1 cycle=1435 experiment=4	sample=1 period=1 cycle=1435 experiment=4	23.7454	K.DFGGFNFSQILPDPSKPSKR.S	K.DFGGFN[+1257.449]FSQILPDPSKPSKR.S_HexNAc(3)Hex(4)_4
03405:4	1	K.DFGGFN[+1460.529]FSQILPDPSKPSKR.S	HexNAc(4)Hex(4)	N[+1461]	925.188	4	3697.73	3697.66	0	18.4	775	Specific	177.51	177.51	177.51	2.42	332	>>ClampSARS_CoV_WT	1	sample=1 period=1 cycle=1401 experiment=12	sample=1 period=1 cycle=1401 experiment=12	23.7573	K.DFGGFNFSQILPDPSKPSKR.S	K.DFGGFN[+1460.529]FSQILPDPSKPSKR.S_HexNAc(4)Hex(4)_4
03151:3	1	K.DFGGFN[+1216.423]FSQILPDPSKPSKR.S	HexNAc(2)Hex(5)	N[+1216]	1151.86	3	3453.58	3453.56	0	6.5	775	Specific	324.2	305.02	305.02	6.02	277	>>ClampSARS_CoV_WT	1	sample=1 period=1 cycle=1406 experiment=9	sample=1 period=1 cycle=1406 experiment=9	23.7673	K.DFGGFNFSQILPDPSKPSKR.S	K.DFGGFN[+1216.423]FSQILPDPSKPSKR.S_HexNAc(2)Hex(5)_3
03421:4	1	K.TPPIKDFGGFN[+2059.735]FSQILPDPSKPSKR.S	HexNAc(4)Hex(5)Fuc(1)NeuAc(1)	N[+2060]	1209.07	4	4833.26	4833.2	0	11.9	770	Specific	609	366.47	366.47	9.9	332	>>ClampSARS_CoV_WT	1	sample=1 period=1 cycle=1403 experiment=8	sample=1 period=1 cycle=1403 experiment=8	23.8203	K.TPPIKDFGGFNFSQILPDPSKPSKR.S	K.TPPIKDFGGFN[+2059.735]FSQILPDPSKPSKR.S_HexNAc(4)Hex(5)Fuc(1)NeuAc(1)_4
03426:4	1	K.DFGGFN[+1095.397]FSQILPDPSKPSKR.S	HexNAc(3)Hex(3)	N[+1095]	833.897	4	3332.56	3332.53	0	10	775	Specific	750.88	567.84	567.84	14.96	332	>>ClampSARS_CoV_WT	1	sample=1 period=1 cycle=1404 experiment=6	sample=1 period=1 cycle=1404 experiment=6	23.8427	K.DFGGFNFSQILPDPSKPSKR.S	K.DFGGFN[+1095.397]FSQILPDPSKPSKR.S_HexNAc(3)Hex(3)_4
03507:5	1	K.TPPIKDFGGFN[+1897.682]FSQILPDPSKPSKR.S	HexNAc(4)Hex(4)Fuc(1)NeuAc(1)	N[+1898]	935.048	5	4671.21	4671.15	0	13.7	770	Specific	864.43	660.31	660.31	16.14	332	>>ClampSARS_CoV_WT	1	sample=1 period=1 cycle=1409 experiment=17	sample=1 period=1 cycle=1409 experiment=17	23.9945	K.TPPIKDFGGFNFSQILPDPSKPSKR.S	K.TPPIKDFGGFN[+1897.682]FSQILPDPSKPSKR.S_HexNAc(4)Hex(4)Fuc(1)NeuAc(1)_5
03199:4	1	K.TPPIKDFGGFN[+1647.613]FSQILPDPSKPSK.R	HexNAc(5)Hex(3)Fuc(1)	N[+1648]	1067.01	4	4265.03	4264.98	0	11.7	770	Specific	476.52	307.79	307.79	7.15	277	>>ClampSARS_CoV_WT	1	sample=1 period=1 cycle=1414 experiment=9	sample=1 period=1 cycle=1414 experiment=9	24.0016	K.TPPIKDFGGFNFSQILPDPSKPSK.R	K.TPPIKDFGGFN[+1647.613]FSQILPDPSKPSK.R_HexNAc(5)Hex(3)Fuc(1)_4
03523:5	1	K.TPPIKDFGGFN[+2059.735]FSQILPDPSKPSKR.S	HexNAc(4)Hex(5)Fuc(1)NeuAc(1)	N[+2060]	967.456	5	4833.25	4833.2	0	10.3	770	Specific	895.27	583.64	583.64	16.59	332	>>ClampSARS_CoV_WT	1	sample=1 period=1 cycle=1410 experiment=13	sample=1 period=1 cycle=1410 experiment=13	24.0202	K.TPPIKDFGGFNFSQILPDPSKPSKR.S	K.TPPIKDFGGFN[+2059.735]FSQILPDPSKPSKR.S_HexNAc(4)Hex(5)Fuc(1)NeuAc(1)_5
01304:6	1	K.TPPIKDFGGFN[+2059.735]FSQILPDPSKPSKR.S	HexNAc(4)Hex(5)Fuc(1)NeuAc(1)	N[+2060]	806.387	6	4833.28	4833.2	0	16.7	770	Specific	765.63	584.21	584.21	13.21	148	>>ClampSARS_CoV_WT	1	sample=1 period=1 cycle=1513 experiment=5	sample=1 period=1 cycle=1513 experiment=5	24.0386	K.TPPIKDFGGFNFSQILPDPSKPSKR.S	K.TPPIKDFGGFN[+2059.735]FSQILPDPSKPSKR.S_HexNAc(4)Hex(5)Fuc(1)NeuAc(1)_6
03695:5	1	K.TPPIKDFGGFN[+2100.761]FSQILPDPSKPSKR.S	HexNAc(5)Hex(4)Fuc(1)NeuAc(1)	N[+2101]	975.691	5	4874.43	4874.23	0	40.6	770	Specific	196.32	196.32	196.32	1.29	285	>>ClampSARS_CoV_WT	1	sample=1 period=1 cycle=1412 experiment=18	sample=1 period=1 cycle=1412 experiment=18	24.0403	K.TPPIKDFGGFNFSQILPDPSKPSKR.S	K.TPPIKDFGGFN[+2100.761]FSQILPDPSKPSKR.S_HexNAc(5)Hex(4)Fuc(1)NeuAc(1)_5
03551:6	1	K.TPPIKDFGGFN[+1897.682]FSQILPDPSKPSKR.S	HexNAc(4)Hex(4)Fuc(1)NeuAc(1)	N[+1898]	779.377	6	4671.23	4671.15	0	16.4	770	Specific	405.18	405.18	405.18	8.08	332	>>ClampSARS_CoV_WT	1	sample=1 period=1 cycle=1412 experiment=6	sample=1 period=1 cycle=1412 experiment=6	24.0722	K.TPPIKDFGGFNFSQILPDPSKPSKR.S	K.TPPIKDFGGFN[+1897.682]FSQILPDPSKPSKR.S_HexNAc(4)Hex(4)Fuc(1)NeuAc(1)_6
03581:4	1	K.TPPIKDFGGFN[+1897.682]FSQILPDPSKPSKR.S	HexNAc(4)Hex(4)Fuc(1)NeuAc(1)	N[+1898]	1168.56	4	4671.21	4671.15	0	12.2	770	Specific	405.96	253.76	253.76	6.12	332	>>ClampSARS_CoV_WT	1	sample=1 period=1 cycle=1413 experiment=16	sample=1 period=1 cycle=1413 experiment=16	24.1121	K.TPPIKDFGGFNFSQILPDPSKPSKR.S	K.TPPIKDFGGFN[+1897.682]FSQILPDPSKPSKR.S_HexNAc(4)Hex(4)Fuc(1)NeuAc(1)_4
03245:4	1	K.TPPIKDFGGFN[+1241.454]FSQILPDPSKPSK.R	HexNAc(3)Hex(3)Fuc(1)	N[+1241]	965.474	4	3858.88	3858.82	0	14.1	770	Specific	682.77	407.98	407.98	11.75	277	>>ClampSARS_CoV_WT	1	sample=1 period=1 cycle=1418 experiment=13	sample=1 period=1 cycle=1418 experiment=13	24.1169	K.TPPIKDFGGFNFSQILPDPSKPSK.R	K.TPPIKDFGGFN[+1241.454]FSQILPDPSKPSK.R_HexNAc(3)Hex(3)Fuc(1)_4
03744:5	1	K.TPPIKDFGGFN[+1694.603]FSQILPDPSKPSKR.S	HexNAc(3)Hex(4)Fuc(1)NeuAc(1)	N[+1695]	894.444	5	4468.19	4468.07	0	27.7	770	Specific	665.44	560.4	560.4	11.59	285	>>ClampSARS_CoV_WT	1	sample=1 period=1 cycle=1416 experiment=8	sample=1 period=1 cycle=1416 experiment=8	24.1497	K.TPPIKDFGGFNFSQILPDPSKPSKR.S	K.TPPIKDFGGFN[+1694.603]FSQILPDPSKPSKR.S_HexNAc(3)Hex(4)Fuc(1)NeuAc(1)_5
03264:4	1	K.TPPIKDFGGFN[+1444.534]FSQILPDPSKPSK.R	HexNAc(4)Hex(3)Fuc(1)	N[+1445]	1016.23	4	4061.91	4061.9	0	3.1	770	Specific	726.37	502.64	502.64	13.23	277	>>ClampSARS_CoV_WT	1	sample=1 period=1 cycle=1420 experiment=10	sample=1 period=1 cycle=1420 experiment=10	24.175	K.TPPIKDFGGFNFSQILPDPSKPSK.R	K.TPPIKDFGGFN[+1444.534]FSQILPDPSKPSK.R_HexNAc(4)Hex(3)Fuc(1)_4
03656:4	1	K.TPPIKDFGGFN[+1913.677]FSQILPDPSKPSKR.S	HexNAc(4)Hex(5)NeuAc(1)	N[+1914]	1172.55	4	4687.17	4687.14	0	5.2	770	Specific	364.21	190.06	190.06	6.08	332	>>ClampSARS_CoV_WT	1	sample=1 period=1 cycle=1417 experiment=19	sample=1 period=1 cycle=1417 experiment=19	24.2295	K.TPPIKDFGGFNFSQILPDPSKPSKR.S	K.TPPIKDFGGFN[+1913.677]FSQILPDPSKPSKR.S_HexNAc(4)Hex(5)NeuAc(1)_4
03708:5	1	K.TPPIKDFGGFN[+1710.598]FSQILPDPSKPSKR.S	HexNAc(3)Hex(5)NeuAc(1)	N[+1711]	897.632	5	4484.13	4484.06	0	14.7	770	Specific	1053.14	710.78	710.78	20.14	332	>>ClampSARS_CoV_WT	1	sample=1 period=1 cycle=1420 experiment=13	sample=1 period=1 cycle=1420 experiment=13	24.3095	K.TPPIKDFGGFNFSQILPDPSKPSKR.S	K.TPPIKDFGGFN[+1710.598]FSQILPDPSKPSKR.S_HexNAc(3)Hex(5)NeuAc(1)_5
03329:5	1	K.TPPIKDFGGFN[+1702.581]FSQILPDPSKPSK.R	HexNAc(2)Hex(8)	N[+1703]	864.809	5	4320.02	4319.95	0	16.4	770	Specific	744.29	569.37	569.37	12.57	277	>>ClampSARS_CoV_WT	1	sample=1 period=1 cycle=1425 experiment=10	sample=1 period=1 cycle=1425 experiment=10	24.3144	K.TPPIKDFGGFNFSQILPDPSKPSK.R	K.TPPIKDFGGFN[+1702.581]FSQILPDPSKPSK.R_HexNAc(2)Hex(8)_5
03719:6	1	K.TPPIKDFGGFN[+1710.598]FSQILPDPSKPSKR.S	HexNAc(3)Hex(5)NeuAc(1)	N[+1711]	748.193	6	4484.12	4484.06	0	13.1	770	Specific	628.11	592.89	592.89	10.97	332	>>ClampSARS_CoV_WT	1	sample=1 period=1 cycle=1421 experiment=4	sample=1 period=1 cycle=1421 experiment=4	24.3311	K.TPPIKDFGGFNFSQILPDPSKPSKR.S	K.TPPIKDFGGFN[+1710.598]FSQILPDPSKPSKR.S_HexNAc(3)Hex(5)NeuAc(1)_6
03347:4	1	K.TPPIKDFGGFN[+1702.581]FSQILPDPSKPSK.R	HexNAc(2)Hex(8)	N[+1703]	1080.76	4	4320.03	4319.95	0	18	770	Specific	746.01	596.33	596.33	12.75	277	>>ClampSARS_CoV_WT	1	sample=1 period=1 cycle=1426 experiment=14	sample=1 period=1 cycle=1426 experiment=14	24.35	K.TPPIKDFGGFNFSQILPDPSKPSK.R	K.TPPIKDFGGFN[+1702.581]FSQILPDPSKPSK.R_HexNAc(2)Hex(8)_4
03746:6	1	K.TPPIKDFGGFN[+1751.624]FSQILPDPSKPSKR.S	HexNAc(4)Hex(4)NeuAc(1)	N[+1752]	755.028	6	4525.13	4525.09	0	8.6	770	Specific	348.05	348.05	348.05	7.79	332	>>ClampSARS_CoV_WT	1	sample=1 period=1 cycle=1422 experiment=12	sample=1 period=1 cycle=1422 experiment=12	24.3671	K.TPPIKDFGGFNFSQILPDPSKPSKR.S	K.TPPIKDFGGFN[+1751.624]FSQILPDPSKPSKR.S_HexNAc(4)Hex(4)NeuAc(1)_6
00801:6	1	K.TPPIKDFGGFN[+1913.677]FSQILPDPSKPSKR.S	HexNAc(4)Hex(5)NeuAc(1)	N[+1914]	782.04	6	4687.2	4687.14	0	12.4	770	Specific	787.89	627.38	627.38	12.15	106	>>ClampSARS_CoV_WT	1	sample=1 period=1 cycle=1651 experiment=3	sample=1 period=1 cycle=1651 experiment=3	24.3785	K.TPPIKDFGGFNFSQILPDPSKPSKR.S	K.TPPIKDFGGFN[+1913.677]FSQILPDPSKPSKR.S_HexNAc(4)Hex(5)NeuAc(1)_6
03768:5	1	K.TPPIKDFGGFN[+1872.651]FSQILPDPSKPSKR.S	HexNAc(3)Hex(6)NeuAc(1)	N[+1873]	930.039	5	4646.16	4646.12	0	10	770	Specific	790.41	565.99	565.99	14.59	332	>>ClampSARS_CoV_WT	1	sample=1 period=1 cycle=1423 experiment=14	sample=1 period=1 cycle=1423 experiment=14	24.3983	K.TPPIKDFGGFNFSQILPDPSKPSKR.S	K.TPPIKDFGGFN[+1872.651]FSQILPDPSKPSKR.S_HexNAc(3)Hex(6)NeuAc(1)_5
03367:5	1	K.TPPIKDFGGFN[+1540.529]FSQILPDPSKPSK.R	HexNAc(2)Hex(7)	N[+1541]	832.402	5	4157.98	4157.89	0	21.3	770	Specific	1016.34	753.59	753.59	18.57	277	>>ClampSARS_CoV_WT	1	sample=1 period=1 cycle=1428 experiment=7	sample=1 period=1 cycle=1428 experiment=7	24.3997	K.TPPIKDFGGFNFSQILPDPSKPSK.R	K.TPPIKDFGGFN[+1540.529]FSQILPDPSKPSK.R_HexNAc(2)Hex(7)_5
03370:4	1	K.TPPIKDFGGFN[+1257.449]FSQILPDPSKPSK.R	HexNAc(3)Hex(4)	N[+1257]	969.472	4	3874.87	3874.82	0	13.3	770	Specific	564.7	349.19	349.19	8.82	277	>>ClampSARS_CoV_WT	1	sample=1 period=1 cycle=1428 experiment=10	sample=1 period=1 cycle=1428 experiment=10	24.4047	K.TPPIKDFGGFNFSQILPDPSKPSK.R	K.TPPIKDFGGFN[+1257.449]FSQILPDPSKPSK.R_HexNAc(3)Hex(4)_4
02596:4	1	K.TPPIKDFGGFN[+1216.423]FSQILPDPSKPSK.R	HexNAc(2)Hex(5)	N[+1216]	959.211	4	3833.82	3833.79	0	8.5	770	Specific	1023.38	700.07	700.07	20.13	227	>>ClampSARS_CoV_WT	1	sample=1 period=1 cycle=1451 experiment=7	sample=1 period=1 cycle=1451 experiment=7	24.4127	K.TPPIKDFGGFNFSQILPDPSKPSK.R	K.TPPIKDFGGFN[+1216.423]FSQILPDPSKPSK.R_HexNAc(2)Hex(5)_4
01368:4	1	K.TPPIKDFGGFN[+1298.476]FSQILPDPSKPSK.R	HexNAc(4)Hex(3)	N[+1298]	979.732	4	3915.91	3915.84	0	16.8	770	Specific	654.03	383.97	383.97	11.38	148	>>ClampSARS_CoV_WT	1	sample=1 period=1 cycle=1526 experiment=5	sample=1 period=1 cycle=1526 experiment=5	24.4189	K.TPPIKDFGGFNFSQILPDPSKPSK.R	K.TPPIKDFGGFN[+1298.476]FSQILPDPSKPSK.R_HexNAc(4)Hex(3)_4
03793:4	1	K.TPPIKDFGGFN[+1710.598]FSQILPDPSKPSKR.S	HexNAc(3)Hex(5)NeuAc(1)	N[+1711]	1121.77	4	4484.04	4484.06	0	-5.5	770	Specific	248.06	148.25	148.25	3.54	332	>>ClampSARS_CoV_WT	1	sample=1 period=1 cycle=1424 experiment=17	sample=1 period=1 cycle=1424 experiment=17	24.4296	K.TPPIKDFGGFNFSQILPDPSKPSKR.S	K.TPPIKDFGGFN[+1710.598]FSQILPDPSKPSKR.S_HexNAc(3)Hex(5)NeuAc(1)_4
03794:4	1	K.YNEN[+2278.809]GTITDAVDC[+71.037]ALDPLSETK.C	HexNAc(5)Hex(6)NeuAc(1)	C[+71], N[+2279]	1180.52	4	4719.05	4718.93	0	25.7	266	Specific	439.5	428.19	155.37	6.66	332	>>ClampSARS_CoV_WT	1	sample=1 period=1 cycle=1424 experiment=18	sample=1 period=1 cycle=1424 experiment=18	24.4304	K.YNENGTITDAVDCALDPLSETK.C	K.YNEN[+2278.809]GTITDAVDC[+71.037]ALDPLSETK.C_HexNAc(5)Hex(6)NeuAc(1)_4
03796:4	1	K.YNEN[+2424.867]GTITDAVDC[+71.037]ALDPLSETK.C	HexNAc(5)Hex(6)Fuc(1)NeuAc(1)	C[+71], N[+2425]	1217.01	4	4865.03	4864.99	0	8.7	266	Specific	585.22	506.47	129.52	10.75	332	>>ClampSARS_CoV_WT	1	sample=1 period=1 cycle=1424 experiment=20	sample=1 period=1 cycle=1424 experiment=20	24.4321	K.YNENGTITDAVDCALDPLSETK.C	K.YNEN[+2424.867]GTITDAVDC[+71.037]ALDPLSETK.C_HexNAc(5)Hex(6)Fuc(1)NeuAc(1)_4
03382:4	1	K.TPPIKDFGGFN[+1540.529]FSQILPDPSKPSK.R	HexNAc(2)Hex(7)	N[+1541]	1040.24	4	4157.94	4157.89	0	11.3	770	Specific	844.29	704.48	704.48	15.08	277	>>ClampSARS_CoV_WT	1	sample=1 period=1 cycle=1429 experiment=10	sample=1 period=1 cycle=1429 experiment=10	24.4355	K.TPPIKDFGGFNFSQILPDPSKPSK.R	K.TPPIKDFGGFN[+1540.529]FSQILPDPSKPSK.R_HexNAc(2)Hex(7)_4
01375:5	1	K.TPPIKDFGGFN[+1913.677]FSQILPDPSKPSKR.S	HexNAc(4)Hex(5)NeuAc(1)	N[+1914]	938.251	5	4687.23	4687.14	0	17.6	770	Specific	772.76	530.28	530.28	13.32	148	>>ClampSARS_CoV_WT	1	sample=1 period=1 cycle=1527 experiment=8	sample=1 period=1 cycle=1527 experiment=8	24.4455	K.TPPIKDFGGFNFSQILPDPSKPSKR.S	K.TPPIKDFGGFN[+1913.677]FSQILPDPSKPSKR.S_HexNAc(4)Hex(5)NeuAc(1)_5
01972:5	1	K.TPPIKDFGGFN[+1216.423]FSQILPDPSKPSK.R	HexNAc(2)Hex(5)	N[+1216]	767.568	5	3833.81	3833.79	0	6	770	Specific	1229.26	908.61	908.61	22.47	163	>>ClampSARS_CoV_WT	1	sample=1 period=1 cycle=1464 experiment=2	sample=1 period=1 cycle=1464 experiment=2	24.4476	K.TPPIKDFGGFNFSQILPDPSKPSK.R	K.TPPIKDFGGFN[+1216.423]FSQILPDPSKPSK.R_HexNAc(2)Hex(5)_5
03902:5	1	K.TPPIKDFGGFN[+1548.545]FSQILPDPSKPSKR.S	HexNAc(3)Hex(4)NeuAc(1)	N[+1549]	865.23	5	4322.12	4322.01	0	25.1	770	Specific	677.49	551.43	551.43	12.06	285	>>ClampSARS_CoV_WT	1	sample=1 period=1 cycle=1427 experiment=10	sample=1 period=1 cycle=1427 experiment=10	24.4697	K.TPPIKDFGGFNFSQILPDPSKPSKR.S	K.TPPIKDFGGFN[+1548.545]FSQILPDPSKPSKR.S_HexNAc(3)Hex(4)NeuAc(1)_5
03829:4	1	K.TPPIKDFGGFN[+1751.624]FSQILPDPSKPSKR.S	HexNAc(4)Hex(4)NeuAc(1)	N[+1752]	1132.06	4	4525.21	4525.09	0	25.8	770	Specific	259.88	125.34	125.34	1.88	332	>>ClampSARS_CoV_WT	1	sample=1 period=1 cycle=1426 experiment=16	sample=1 period=1 cycle=1426 experiment=16	24.4886	K.TPPIKDFGGFNFSQILPDPSKPSKR.S	K.TPPIKDFGGFN[+1751.624]FSQILPDPSKPSKR.S_HexNAc(4)Hex(4)NeuAc(1)_4
03416:4	1	K.TPPIKDFGGFN[+1378.476]FSQILPDPSKPSK.R	HexNAc(2)Hex(6)	N[+1378]	999.73	4	3995.9	3995.84	0	14.5	770	Specific	781.16	572.97	572.97	13.75	277	>>ClampSARS_CoV_WT	1	sample=1 period=1 cycle=1431 experiment=16	sample=1 period=1 cycle=1431 experiment=16	24.495	K.TPPIKDFGGFNFSQILPDPSKPSK.R	K.TPPIKDFGGFN[+1378.476]FSQILPDPSKPSK.R_HexNAc(2)Hex(6)_4
03844:4	1	K.YNEN[+2059.735]GTITDAVDC[+71.037]ALDPLSETK.C	HexNAc(4)Hex(5)Fuc(1)NeuAc(1)	C[+71], N[+2060]	1125.74	4	4499.93	4499.85	0	17.8	266	Specific	692.22	526.1	526.1	11.84	332	>>ClampSARS_CoV_WT	1	sample=1 period=1 cycle=1427 experiment=15	sample=1 period=1 cycle=1427 experiment=15	24.5156	K.YNENGTITDAVDCALDPLSETK.C	K.YNEN[+2059.735]GTITDAVDC[+71.037]ALDPLSETK.C_HexNAc(4)Hex(5)Fuc(1)NeuAc(1)_4
01390:5	1	K.TPPIKDFGGFN[+1751.624]FSQILPDPSKPSKR.S	HexNAc(4)Hex(4)NeuAc(1)	N[+1752]	905.842	5	4525.18	4525.09	0	20.3	770	Specific	898.94	641.44	641.44	14.01	148	>>ClampSARS_CoV_WT	1	sample=1 period=1 cycle=1530 experiment=6	sample=1 period=1 cycle=1530 experiment=6	24.5314	K.TPPIKDFGGFNFSQILPDPSKPSKR.S	K.TPPIKDFGGFN[+1751.624]FSQILPDPSKPSKR.S_HexNAc(4)Hex(4)NeuAc(1)_5
03937:4	1	K.YNEN[+2100.761]GTITDAVDC[+71.037]ALDPLSETK.C	HexNAc(5)Hex(4)Fuc(1)NeuAc(1)	C[+71], N[+2101]	1136.01	4	4541.02	4540.88	0	30.4	266	Specific	697.23	461.77	461.77	11.26	285	>>ClampSARS_CoV_WT	1	sample=1 period=1 cycle=1430 experiment=6	sample=1 period=1 cycle=1430 experiment=6	24.5637	K.YNENGTITDAVDCALDPLSETK.C	K.YNEN[+2100.761]GTITDAVDC[+71.037]ALDPLSETK.C_HexNAc(5)Hex(4)Fuc(1)NeuAc(1)_4
03923:4	1	K.YNEN[+1897.682]GTITDAVDC[+71.037]ALDPLSETK.C	HexNAc(4)Hex(4)Fuc(1)NeuAc(1)	C[+71], N[+1898]	1085.21	4	4337.8	4337.8	0	0.8	266	Specific	534.37	482.6	482.6	8.64	332	>>ClampSARS_CoV_WT	1	sample=1 period=1 cycle=1432 experiment=18	sample=1 period=1 cycle=1432 experiment=18	24.6615	K.YNENGTITDAVDCALDPLSETK.C	K.YNEN[+1897.682]GTITDAVDC[+71.037]ALDPLSETK.C_HexNAc(4)Hex(4)Fuc(1)NeuAc(1)_4
03465:4	1	K.TPPIKDFGGFN[+1095.397]FSQILPDPSKPSK.R	HexNAc(3)Hex(3)	N[+1095]	928.972	4	3712.87	3712.76	0	27.6	770	Specific	630.56	403.74	403.74	10.29	277	>>ClampSARS_CoV_WT	1	sample=1 period=1 cycle=1437 experiment=10	sample=1 period=1 cycle=1437 experiment=10	24.6638	K.TPPIKDFGGFNFSQILPDPSKPSK.R	K.TPPIKDFGGFN[+1095.397]FSQILPDPSKPSK.R_HexNAc(3)Hex(3)_4
03933:4	1	K.YNEN[+1913.677]GTITDAVDC[+71.037]ALDPLSETK.C	HexNAc(4)Hex(5)NeuAc(1)	C[+71], N[+1914]	1089.24	4	4353.92	4353.8	0	28.8	266	Specific	258.18	258.18	258.18	3.79	332	>>ClampSARS_CoV_WT	1	sample=1 period=1 cycle=1433 experiment=11	sample=1 period=1 cycle=1433 experiment=11	24.6868	K.YNENGTITDAVDCALDPLSETK.C	K.YNEN[+1913.677]GTITDAVDC[+71.037]ALDPLSETK.C_HexNAc(4)Hex(5)NeuAc(1)_4
03503:4	1	K.YNEN[+1954.704]GTITDAVDC[+71.037]ALDPLSETK.C	HexNAc(5)Hex(4)NeuAc(1)	C[+71], N[+1955]	1099.48	4	4394.9	4394.82	0	17.1	266	Specific	686.1	443.55	443.55	11.75	277	>>ClampSARS_CoV_WT	1	sample=1 period=1 cycle=1442 experiment=7	sample=1 period=1 cycle=1442 experiment=7	24.81	K.YNENGTITDAVDCALDPLSETK.C	K.YNEN[+1954.704]GTITDAVDC[+71.037]ALDPLSETK.C_HexNAc(5)Hex(4)NeuAc(1)_4
04008:4	1	K.DFGGFN[+2059.735]FSQILPDPSKPSKR.S	HexNAc(4)Hex(5)Fuc(1)NeuAc(1)	N[+2060]	1074.98	4	4296.91	4296.87	0	9.6	775	Specific	520.69	382.68	382.68	9.65	332	>>ClampSARS_CoV_WT	1	sample=1 period=1 cycle=1439 experiment=9	sample=1 period=1 cycle=1439 experiment=9	24.8619	K.DFGGFNFSQILPDPSKPSKR.S	K.DFGGFN[+2059.735]FSQILPDPSKPSKR.S_HexNAc(4)Hex(5)Fuc(1)NeuAc(1)_4
04053:4	1	K.DFGGFN[+1897.682]FSQILPDPSKPSKR.S	HexNAc(4)Hex(4)Fuc(1)NeuAc(1)	N[+1898]	1034.47	4	4134.86	4134.82	0	11.3	775	Specific	362.86	274.98	274.98	5.82	332	>>ClampSARS_CoV_WT	1	sample=1 period=1 cycle=1443 experiment=11	sample=1 period=1 cycle=1443 experiment=11	24.9786	K.DFGGFNFSQILPDPSKPSKR.S	K.DFGGFN[+1897.682]FSQILPDPSKPSKR.S_HexNAc(4)Hex(4)Fuc(1)NeuAc(1)_4
04108:4	1	K.DFGGFN[+1913.677]FSQILPDPSKPSKR.S	HexNAc(4)Hex(5)NeuAc(1)	N[+1914]	1038.47	4	4150.86	4150.81	0	12.7	775	Specific	393.98	305.44	305.44	5.91	332	>>ClampSARS_CoV_WT	1	sample=1 period=1 cycle=1449 experiment=9	sample=1 period=1 cycle=1449 experiment=9	25.1517	K.DFGGFNFSQILPDPSKPSKR.S	K.DFGGFN[+1913.677]FSQILPDPSKPSKR.S_HexNAc(4)Hex(5)NeuAc(1)_4
03550:3	1	K.DFGGFN[+1444.534]FSQILPDPSKPSK.R	HexNAc(4)Hex(3)Fuc(1)	N[+1445]	1175.87	3	3525.6	3525.57	0	8.9	775	Specific	426.34	288.21	288.21	6.27	277	>>ClampSARS_CoV_WT	1	sample=1 period=1 cycle=1454 experiment=10	sample=1 period=1 cycle=1454 experiment=10	25.1664	K.DFGGFNFSQILPDPSKPSK.R	K.DFGGFN[+1444.534]FSQILPDPSKPSK.R_HexNAc(4)Hex(3)Fuc(1)_3
04126:4	1	K.DFGGFN[+1872.651]FSQILPDPSKPSKR.S	HexNAc(3)Hex(6)NeuAc(1)	N[+1873]	1028.2	4	4109.8	4109.79	0	3	775	Specific	304.45	191.79	191.79	5.52	332	>>ClampSARS_CoV_WT	1	sample=1 period=1 cycle=1451 experiment=10	sample=1 period=1 cycle=1451 experiment=10	25.2089	K.DFGGFNFSQILPDPSKPSKR.S	K.DFGGFN[+1872.651]FSQILPDPSKPSKR.S_HexNAc(3)Hex(6)NeuAc(1)_4
03569:4	1	K.DFGGFN[+1444.534]FSQILPDPSKPSK.R	HexNAc(4)Hex(3)Fuc(1)	N[+1445]	882.163	4	3525.63	3525.57	0	17.6	775	Specific	482.92	162.66	162.66	5.3	277	>>ClampSARS_CoV_WT	1	sample=1 period=1 cycle=1457 experiment=9	sample=1 period=1 cycle=1457 experiment=9	25.2556	K.DFGGFNFSQILPDPSKPSK.R	K.DFGGFN[+1444.534]FSQILPDPSKPSK.R_HexNAc(4)Hex(3)Fuc(1)_4
04149:4	1	K.TPPIKDFGGFN[+2059.735]FSQILPDPSKPSK.R	HexNAc(4)Hex(5)Fuc(1)NeuAc(1)	N[+2060]	1170.03	4	4677.12	4677.1	0	3.2	770	Specific	514.93	267.42	267.42	8.47	332	>>ClampSARS_CoV_WT	1	sample=1 period=1 cycle=1454 experiment=9	sample=1 period=1 cycle=1454 experiment=9	25.2998	K.TPPIKDFGGFNFSQILPDPSKPSK.R	K.TPPIKDFGGFN[+2059.735]FSQILPDPSKPSK.R_HexNAc(4)Hex(5)Fuc(1)NeuAc(1)_4
03587:3	1	K.DFGGFN[+1540.529]FSQILPDPSKPSK.R	HexNAc(2)Hex(7)	N[+1541]	1207.87	3	3621.59	3621.56	0	7.1	775	Specific	346.02	304.49	304.49	6.11	277	>>ClampSARS_CoV_WT	1	sample=1 period=1 cycle=1460 experiment=8	sample=1 period=1 cycle=1460 experiment=8	25.3442	K.DFGGFNFSQILPDPSKPSK.R	K.DFGGFN[+1540.529]FSQILPDPSKPSK.R_HexNAc(2)Hex(7)_3
04162:5	1	K.TPPIKDFGGFN[+2059.735]FSQILPDPSKPSK.R	HexNAc(4)Hex(5)Fuc(1)NeuAc(1)	N[+2060]	936.233	5	4677.14	4677.1	0	7.4	770	Specific	659.49	546.12	546.12	12.8	332	>>ClampSARS_CoV_WT	1	sample=1 period=1 cycle=1456 experiment=9	sample=1 period=1 cycle=1456 experiment=9	25.3528	K.TPPIKDFGGFNFSQILPDPSKPSK.R	K.TPPIKDFGGFN[+2059.735]FSQILPDPSKPSK.R_HexNAc(4)Hex(5)Fuc(1)NeuAc(1)_5
04163:4	1	K.DFGGFN[+1710.598]FSQILPDPSKPSKR.S	HexNAc(3)Hex(5)NeuAc(1)	N[+1711]	987.699	4	3947.77	3947.73	0	10.6	775	Specific	472.22	377.94	377.94	8.2	332	>>ClampSARS_CoV_WT	1	sample=1 period=1 cycle=1456 experiment=10	sample=1 period=1 cycle=1456 experiment=10	25.3545	K.DFGGFNFSQILPDPSKPSKR.S	K.DFGGFN[+1710.598]FSQILPDPSKPSKR.S_HexNAc(3)Hex(5)NeuAc(1)_4
03593:4	1	K.DFGGFN[+1540.529]FSQILPDPSKPSK.R	HexNAc(2)Hex(7)	N[+1541]	906.155	4	3621.6	3621.56	0	10	775	Specific	820.23	733.69	733.69	15.62	277	>>ClampSARS_CoV_WT	1	sample=1 period=1 cycle=1461 experiment=7	sample=1 period=1 cycle=1461 experiment=7	25.3738	K.DFGGFNFSQILPDPSKPSK.R	K.DFGGFN[+1540.529]FSQILPDPSKPSK.R_HexNAc(2)Hex(7)_4
02835:5	1	R.TFLLKYNEN[+1647.613]GTITDAVDC[+71.037]ALDPLSETKC[+71.037]TLK.S	HexNAc(5)Hex(3)Fuc(1)	C[+71]*2, N[+1648]	1042.09	5	5206.44	5206.38	0	11.3	261	Specific	1012.84	715.58	715.58	18.26	227	>>ClampSARS_CoV_WT	1	sample=1 period=1 cycle=1485 experiment=5	sample=1 period=1 cycle=1485 experiment=5	25.3929	R.TFLLKYNENGTITDAVDCALDPLSETKCTLK.S	R.TFLLKYNEN[+1647.613]GTITDAVDC[+71.037]ALDPLSETKC[+71.037]TLK.S_HexNAc(5)Hex(3)Fuc(1)_5
03597:4	1	K.DFGGFN[+1702.581]FSQILPDPSKPSK.R	HexNAc(2)Hex(8)	N[+1703]	946.675	4	3783.68	3783.62	0	16.4	775	Specific	462.6	397.03	397.03	7.89	277	>>ClampSARS_CoV_WT	1	sample=1 period=1 cycle=1462 experiment=5	sample=1 period=1 cycle=1462 experiment=5	25.3971	K.DFGGFNFSQILPDPSKPSK.R	K.DFGGFN[+1702.581]FSQILPDPSKPSK.R_HexNAc(2)Hex(8)_4
04189:4	1	K.DFGGFN[+1751.624]FSQILPDPSKPSKR.S	HexNAc(4)Hex(4)NeuAc(1)	N[+1752]	997.954	4	3988.79	3988.76	0	8.7	775	Specific	464.07	309.13	309.13	6.64	332	>>ClampSARS_CoV_WT	1	sample=1 period=1 cycle=1458 experiment=9	sample=1 period=1 cycle=1458 experiment=9	25.417	K.DFGGFNFSQILPDPSKPSKR.S	K.DFGGFN[+1751.624]FSQILPDPSKPSKR.S_HexNAc(4)Hex(4)NeuAc(1)_4
03604:4	1	K.DFGGFN[+1378.476]FSQILPDPSKPSK.R	HexNAc(2)Hex(6)	N[+1378]	865.645	4	3459.56	3459.51	0	13.7	775	Specific	770.17	667.13	667.13	14.62	277	>>ClampSARS_CoV_WT	1	sample=1 period=1 cycle=1463 experiment=6	sample=1 period=1 cycle=1463 experiment=6	25.4261	K.DFGGFNFSQILPDPSKPSK.R	K.DFGGFN[+1378.476]FSQILPDPSKPSK.R_HexNAc(2)Hex(6)_4
04196:5	1	K.TPPIKDFGGFN[+2715.963]FSQILPDPSKPSKR.S	HexNAc(5)Hex(6)Fuc(1)NeuAc(2)	N[+2716]	1098.7	5	5489.47	5489.43	0	7.6	770	Specific	369.26	122.48	122.48	3.69	332	>>ClampSARS_CoV_WT	1	sample=1 period=1 cycle=1459 experiment=7	sample=1 period=1 cycle=1459 experiment=7	25.446	K.TPPIKDFGGFNFSQILPDPSKPSKR.S	K.TPPIKDFGGFN[+2715.963]FSQILPDPSKPSKR.S_HexNAc(5)Hex(6)Fuc(1)NeuAc(2)_5
03617:3	1	K.DFGGFN[+1378.476]FSQILPDPSKPSK.R	HexNAc(2)Hex(6)	N[+1378]	1153.84	3	3459.52	3459.51	0	2.9	775	Specific	390.95	301.18	301.18	7.72	277	>>ClampSARS_CoV_WT	1	sample=1 period=1 cycle=1464 experiment=11	sample=1 period=1 cycle=1464 experiment=11	25.4635	K.DFGGFNFSQILPDPSKPSK.R	K.DFGGFN[+1378.476]FSQILPDPSKPSK.R_HexNAc(2)Hex(6)_3
04224:4	1	K.TPPIKDFGGFN[+1897.682]FSQILPDPSKPSK.R	HexNAc(4)Hex(4)Fuc(1)NeuAc(1)	N[+1898]	1129.52	4	4515.07	4515.05	0	5.6	770	Specific	562.09	270	270	7.51	332	>>ClampSARS_CoV_WT	1	sample=1 period=1 cycle=1461 experiment=13	sample=1 period=1 cycle=1461 experiment=13	25.5061	K.TPPIKDFGGFNFSQILPDPSKPSK.R	K.TPPIKDFGGFN[+1897.682]FSQILPDPSKPSK.R_HexNAc(4)Hex(4)Fuc(1)NeuAc(1)_4
03640:4	1	R.VYSSANN[+1216.423]C[+71.037]TFEYVSQPFLM[+15.995]DLEGK.Q	HexNAc(2)Hex(5)	C[+71], M[+16], N[+1216]	1012.2	4	4045.77	4045.7	0	18.6	146	Specific	1050.5	847.04	847.04	19.75	277	>>ClampSARS_CoV_WT	1	sample=1 period=1 cycle=1466 experiment=10	sample=1 period=1 cycle=1466 experiment=10	25.5205	R.VYSSANNCTFEYVSQPFLMDLEGK.Q	R.VYSSANN[+1216.423]C[+71.037]TFEYVSQPFLM[+15.995]DLEGK.Q_HexNAc(2)Hex(5)_4
04227:5	1	K.TPPIKDFGGFN[+1897.682]FSQILPDPSKPSK.R	HexNAc(4)Hex(4)Fuc(1)NeuAc(1)	N[+1898]	903.823	5	4515.08	4515.05	0	8.1	770	Specific	359.53	221.29	221.29	5.75	332	>>ClampSARS_CoV_WT	1	sample=1 period=1 cycle=1462 experiment=4	sample=1 period=1 cycle=1462 experiment=4	25.5248	K.TPPIKDFGGFNFSQILPDPSKPSK.R	K.TPPIKDFGGFN[+1897.682]FSQILPDPSKPSK.R_HexNAc(4)Hex(4)Fuc(1)NeuAc(1)_5
04228:4	1	K.DFGGFN[+1548.545]FSQILPDPSKPSKR.S	HexNAc(3)Hex(4)NeuAc(1)	N[+1549]	947.176	4	3785.68	3785.68	0	0.1	775	Specific	379.76	285.44	285.44	6.75	332	>>ClampSARS_CoV_WT	1	sample=1 period=1 cycle=1462 experiment=5	sample=1 period=1 cycle=1462 experiment=5	25.5273	K.DFGGFNFSQILPDPSKPSKR.S	K.DFGGFN[+1548.545]FSQILPDPSKPSKR.S_HexNAc(3)Hex(4)NeuAc(1)_4
02863:4	1	R.TFLLKYNEN[+1095.397]GTITDAVDC[+71.037]ALDPLSETKC[+71.037]TLK.S	HexNAc(3)Hex(3)	C[+71]*2, N[+1095]	1164.31	4	4654.2	4654.17	0	6.8	261	Specific	859.78	704.01	704.01	15.99	227	>>ClampSARS_CoV_WT	1	sample=1 period=1 cycle=1490 experiment=6	sample=1 period=1 cycle=1490 experiment=6	25.5483	R.TFLLKYNENGTITDAVDCALDPLSETKCTLK.S	R.TFLLKYNEN[+1095.397]GTITDAVDC[+71.037]ALDPLSETKC[+71.037]TLK.S_HexNAc(3)Hex(3)_4
03658:3	1	K.DFGGFN[+1216.423]FSQILPDPSKPSK.R	HexNAc(2)Hex(5)	N[+1216]	1099.83	3	3297.47	3297.46	0	5.1	775	Specific	503.74	480.15	480.15	9.7	277	>>ClampSARS_CoV_WT	1	sample=1 period=1 cycle=1468 experiment=7	sample=1 period=1 cycle=1468 experiment=7	25.5749	K.DFGGFNFSQILPDPSKPSK.R	K.DFGGFN[+1216.423]FSQILPDPSKPSK.R_HexNAc(2)Hex(5)_3
03667:4	1	K.DFGGFN[+1216.423]FSQILPDPSKPSK.R	HexNAc(2)Hex(5)	N[+1216]	825.134	4	3297.52	3297.46	0	17.8	775	Specific	921.27	777.33	777.33	17.29	277	>>ClampSARS_CoV_WT	1	sample=1 period=1 cycle=1469 experiment=8	sample=1 period=1 cycle=1469 experiment=8	25.5987	K.DFGGFNFSQILPDPSKPSK.R	K.DFGGFN[+1216.423]FSQILPDPSKPSK.R_HexNAc(2)Hex(5)_4
04259:6	1	K.TPPIKDFGGFN[+2350.830]FSQILPDPSKPSKR.S	HexNAc(4)Hex(5)Fuc(1)NeuAc(2)	N[+2351]	854.898	6	5124.35	5124.3	0	10.5	770	Specific	452.33	379.74	98.21	8.26	332	>>ClampSARS_CoV_WT	1	sample=1 period=1 cycle=1465 experiment=2	sample=1 period=1 cycle=1465 experiment=2	25.6099	K.TPPIKDFGGFNFSQILPDPSKPSKR.S	K.TPPIKDFGGFN[+2350.830]FSQILPDPSKPSKR.S_HexNAc(4)Hex(5)Fuc(1)NeuAc(2)_6
04279:5	1	K.TPPIKDFGGFN[+2350.830]FSQILPDPSKPSKR.S	HexNAc(4)Hex(5)Fuc(1)NeuAc(2)	N[+2351]	1025.67	5	5124.33	5124.3	0	5.7	770	Specific	633.42	361.07	158.37	10.05	332	>>ClampSARS_CoV_WT	1	sample=1 period=1 cycle=1468 experiment=4	sample=1 period=1 cycle=1468 experiment=4	25.7005	K.TPPIKDFGGFNFSQILPDPSKPSKR.S	K.TPPIKDFGGFN[+2350.830]FSQILPDPSKPSKR.S_HexNAc(4)Hex(5)Fuc(1)NeuAc(2)_5
03694:3	1	K.DFGGFN[+1095.397]FSQILPDPSKPSK.R	HexNAc(3)Hex(3)	N[+1095]	1059.49	3	3176.46	3176.43	0	8	775	Specific	394.36	274.47	274.47	6.08	277	>>ClampSARS_CoV_WT	1	sample=1 period=1 cycle=1473 experiment=6	sample=1 period=1 cycle=1473 experiment=6	25.7211	K.DFGGFNFSQILPDPSKPSK.R	K.DFGGFN[+1095.397]FSQILPDPSKPSK.R_HexNAc(3)Hex(3)_3
04291:4	1	K.TPPIKDFGGFN[+1913.677]FSQILPDPSKPSK.R	HexNAc(4)Hex(5)NeuAc(1)	N[+1914]	1133.52	4	4531.07	4531.04	0	5.7	770	Specific	527.1	198.89	198.89	7.89	332	>>ClampSARS_CoV_WT	1	sample=1 period=1 cycle=1469 experiment=10	sample=1 period=1 cycle=1469 experiment=10	25.7393	K.TPPIKDFGGFNFSQILPDPSKPSK.R	K.TPPIKDFGGFN[+1913.677]FSQILPDPSKPSK.R_HexNAc(4)Hex(5)NeuAc(1)_4
02891:4	1	K.QGNFKN[+1378.476]LSEFVFKNIDGYFK.I	HexNAc(2)Hex(6)	N[+1378]	944.188	4	3773.73	3773.68	0	12.5	170	Specific	505.06	309	309	7.14	227	>>ClampSARS_CoV_Variant	1	sample=1 period=1 cycle=1497 experiment=3	sample=1 period=1 cycle=1497 experiment=3	25.7472	K.QGNFKNLSEFVFKNIDGYFK.I	K.QGNFKN[+1378.476]LSEFVFKNIDGYFK.I_HexNAc(2)Hex(6)_4
04288:4	1	K.QGNFKN[+1540.529]LSEFVFKNIDGYFK.I	HexNAc(2)Hex(7)	N[+1541]	984.715	4	3935.84	3935.74	0	26.2	170	Specific	330.38	232.93	232.93	5.33	285	>>ClampSARS_CoV_Variant	1	sample=1 period=1 cycle=1471 experiment=5	sample=1 period=1 cycle=1471 experiment=5	25.7492	K.QGNFKNLSEFVFKNIDGYFK.I	K.QGNFKN[+1540.529]LSEFVFKNIDGYFK.I_HexNAc(2)Hex(7)_4
04294:5	1	K.TPPIKDFGGFN[+1913.677]FSQILPDPSKPSK.R	HexNAc(4)Hex(5)NeuAc(1)	N[+1914]	907.023	5	4531.08	4531.04	0	9.1	770	Specific	442.35	258.79	258.79	7.72	332	>>ClampSARS_CoV_WT	1	sample=1 period=1 cycle=1470 experiment=4	sample=1 period=1 cycle=1470 experiment=4	25.7593	K.TPPIKDFGGFNFSQILPDPSKPSK.R	K.TPPIKDFGGFN[+1913.677]FSQILPDPSKPSK.R_HexNAc(4)Hex(5)NeuAc(1)_5
04316:4	1	K.TPPIKDFGGFN[+1751.624]FSQILPDPSKPSK.R	HexNAc(4)Hex(4)NeuAc(1)	N[+1752]	1093.01	4	4369.01	4368.99	0	5.4	770	Specific	381.44	207.99	207.99	6.13	332	>>ClampSARS_CoV_WT	1	sample=1 period=1 cycle=1473 experiment=6	sample=1 period=1 cycle=1473 experiment=6	25.8595	K.TPPIKDFGGFNFSQILPDPSKPSK.R	K.TPPIKDFGGFN[+1751.624]FSQILPDPSKPSK.R_HexNAc(4)Hex(4)NeuAc(1)_4
04322:4	1	K.TPPIKDFGGFN[+1710.598]FSQILPDPSKPSK.R	HexNAc(3)Hex(5)NeuAc(1)	N[+1711]	1082.76	4	4328	4327.96	0	8	770	Specific	590.31	365.26	365.26	10.4	332	>>ClampSARS_CoV_WT	1	sample=1 period=1 cycle=1474 experiment=7	sample=1 period=1 cycle=1474 experiment=7	25.8872	K.TPPIKDFGGFNFSQILPDPSKPSK.R	K.TPPIKDFGGFN[+1710.598]FSQILPDPSKPSK.R_HexNAc(3)Hex(5)NeuAc(1)_4
04315:4	1	R.TFLLKYNEN[+1647.613]GTITDAVDC[+71.037]ALDPLSETK.C	HexNAc(5)Hex(3)Fuc(1)	C[+71], N[+1648]	1173.32	4	4690.25	4690.11	0	29.9	261	Specific	770.59	569.43	569.43	13.91	285	>>ClampSARS_CoV_WT	1	sample=1 period=1 cycle=1476 experiment=7	sample=1 period=1 cycle=1476 experiment=7	25.9064	R.TFLLKYNENGTITDAVDCALDPLSETK.C	R.TFLLKYNEN[+1647.613]GTITDAVDC[+71.037]ALDPLSETK.C_HexNAc(5)Hex(3)Fuc(1)_4
00966:4	1	R.TFLLKYNEN[+1444.534]GTITDAVDC[+71.037]ALDPLSETK.C	HexNAc(4)Hex(3)Fuc(1)	C[+71], N[+1445]	1122.54	4	4487.12	4487.03	0	19.7	261	Specific	727	507.9	507.9	9.87	104	>>ClampSARS_CoV_WT	1	sample=1 period=1 cycle=1687 experiment=3	sample=1 period=1 cycle=1687 experiment=3	25.9153	R.TFLLKYNENGTITDAVDCALDPLSETK.C	R.TFLLKYNEN[+1444.534]GTITDAVDC[+71.037]ALDPLSETK.C_HexNAc(4)Hex(3)Fuc(1)_4
02915:4	1	R.TFLLKYNEN[+1298.476]GTITDAVDC[+71.037]ALDPLSETK.C	HexNAc(4)Hex(3)	C[+71], N[+1298]	1086.01	4	4341.02	4340.97	0	10.9	261	Specific	904.14	683.61	683.61	16.9	227	>>ClampSARS_CoV_WT	1	sample=1 period=1 cycle=1503 experiment=5	sample=1 period=1 cycle=1503 experiment=5	25.9366	R.TFLLKYNENGTITDAVDCALDPLSETK.C	R.TFLLKYNEN[+1298.476]GTITDAVDC[+71.037]ALDPLSETK.C_HexNAc(4)Hex(3)_4
04320:4	1	R.TFLLKYNEN[+1216.423]GTITDAVDC[+71.037]ALDPLSETK.C	HexNAc(2)Hex(5)	C[+71], N[+1216]	1065.51	4	4259.02	4258.92	0	23.7	261	Specific	938.7	749.35	749.35	17.37	285	>>ClampSARS_CoV_WT	1	sample=1 period=1 cycle=1477 experiment=6	sample=1 period=1 cycle=1477 experiment=6	25.9366	R.TFLLKYNENGTITDAVDCALDPLSETK.C	R.TFLLKYNEN[+1216.423]GTITDAVDC[+71.037]ALDPLSETK.C_HexNAc(2)Hex(5)_4
04355:5	1	K.TPPIKDFGGFN[+2204.772]FSQILPDPSKPSKR.S	HexNAc(4)Hex(5)NeuAc(2)	N[+2205]	996.468	5	4978.31	4978.24	0	14.2	770	Specific	469.77	340.09	340.09	7.1	332	>>ClampSARS_CoV_WT	1	sample=1 period=1 cycle=1477 experiment=10	sample=1 period=1 cycle=1477 experiment=10	25.9724	K.TPPIKDFGGFNFSQILPDPSKPSKR.S	K.TPPIKDFGGFN[+2204.772]FSQILPDPSKPSKR.S_HexNAc(4)Hex(5)NeuAc(2)_5
02012:4	1	R.TFLLKYNEN[+1501.555]GTITDAVDC[+71.037]ALDPLSETK.C	HexNAc(5)Hex(3)	C[+71], N[+1502]	1136.79	4	4544.15	4544.05	0	20.6	261	Specific	792.49	650.56	650.56	13.07	142	>>ClampSARS_CoV_WT	1	sample=1 period=1 cycle=1520 experiment=4	sample=1 period=1 cycle=1520 experiment=4	25.9812	R.TFLLKYNENGTITDAVDCALDPLSETK.C	R.TFLLKYNEN[+1501.555]GTITDAVDC[+71.037]ALDPLSETK.C_HexNAc(5)Hex(3)_4
02939:4	1	R.TFLLKYNEN[+1095.397]GTITDAVDC[+71.037]ALDPLSETK.C	HexNAc(3)Hex(3)	C[+71], N[+1095]	1035.24	4	4137.94	4137.89	0	11.4	261	Specific	903.09	776.76	776.76	16.9	227	>>ClampSARS_CoV_WT	1	sample=1 period=1 cycle=1507 experiment=7	sample=1 period=1 cycle=1507 experiment=7	26.0546	R.TFLLKYNENGTITDAVDCALDPLSETK.C	R.TFLLKYNEN[+1095.397]GTITDAVDC[+71.037]ALDPLSETK.C_HexNAc(3)Hex(3)_4
03795:4	1	R.VYSSANN[+1850.693]C[+71.037]TFEYVSQPFLMDLEGK.Q	HexNAc(6)Hex(3)Fuc(1)	C[+71], N[+1851]	1166.77	4	4664.06	4663.97	0	19.7	146	Specific	624.09	523.37	523.37	10.75	277	>>ClampSARS_CoV_WT	1	sample=1 period=1 cycle=1492 experiment=9	sample=1 period=1 cycle=1492 experiment=9	26.2811	R.VYSSANNCTFEYVSQPFLMDLEGK.Q	R.VYSSANN[+1850.693]C[+71.037]TFEYVSQPFLMDLEGK.Q_HexNAc(6)Hex(3)Fuc(1)_4
02402:4	1	R.VYSSANN[+1647.613]C[+71.037]TFEYVSQPFLMDLEGK.Q	HexNAc(5)Hex(3)Fuc(1)	C[+71], N[+1648]	1115.98	4	4460.91	4460.89	0	3	146	Specific	833.59	655.35	655.35	14.51	176	>>ClampSARS_CoV_WT	1	sample=1 period=1 cycle=1531 experiment=5	sample=1 period=1 cycle=1531 experiment=5	26.3814	R.VYSSANNCTFEYVSQPFLMDLEGK.Q	R.VYSSANN[+1647.613]C[+71.037]TFEYVSQPFLMDLEGK.Q_HexNAc(5)Hex(3)Fuc(1)_4
03845:4	1	R.VYSSANN[+1444.534]C[+71.037]TFEYVSQPFLMDLEGK.Q	HexNAc(4)Hex(3)Fuc(1)	C[+71], N[+1445]	1065.22	4	4257.86	4257.81	0	11.3	146	Specific	772.27	592.73	592.73	14.08	277	>>ClampSARS_CoV_WT	1	sample=1 period=1 cycle=1498 experiment=8	sample=1 period=1 cycle=1498 experiment=8	26.4507	R.VYSSANNCTFEYVSQPFLMDLEGK.Q	R.VYSSANN[+1444.534]C[+71.037]TFEYVSQPFLMDLEGK.Q_HexNAc(4)Hex(3)Fuc(1)_4
03847:4	1	K.YNEN[+2553.910]GTITDAVDC[+71.037]ALDPLSETK.C	HexNAc(5)Hex(5)Fuc(1)NeuAc(2)	C[+71], N[+2554]	1249.28	4	4994.1	4994.03	0	13.7	266	Specific	534.58	370.85	370.85	8.98	277	>>ClampSARS_CoV_WT	1	sample=1 period=1 cycle=1498 experiment=10	sample=1 period=1 cycle=1498 experiment=10	26.4557	K.YNENGTITDAVDCALDPLSETK.C	K.YNEN[+2553.910]GTITDAVDC[+71.037]ALDPLSETK.C_HexNAc(5)Hex(5)Fuc(1)NeuAc(2)_4
02414:4	1	R.VYSSANN[+1501.555]C[+71.037]TFEYVSQPFLMDLEGK.Q	HexNAc(5)Hex(3)	C[+71], N[+1502]	1079.47	4	4314.86	4314.84	0	6.8	146	Specific	731.18	574.13	574.13	12.51	176	>>ClampSARS_CoV_WT	1	sample=1 period=1 cycle=1534 experiment=5	sample=1 period=1 cycle=1534 experiment=5	26.47	R.VYSSANNCTFEYVSQPFLMDLEGK.Q	R.VYSSANN[+1501.555]C[+71.037]TFEYVSQPFLMDLEGK.Q_HexNAc(5)Hex(3)_4
03854:4	1	R.VYSSANN[+1378.476]C[+71.037]TFEYVSQPFLMDLEGK.Q	HexNAc(2)Hex(6)	C[+71], N[+1378]	1048.71	4	4191.83	4191.76	0	17.5	146	Specific	1045.68	837.14	660.93	18.75	277	>>ClampSARS_CoV_WT	1	sample=1 period=1 cycle=1499 experiment=8	sample=1 period=1 cycle=1499 experiment=8	26.4829	R.VYSSANNCTFEYVSQPFLMDLEGK.Q	R.VYSSANN[+1378.476]C[+71.037]TFEYVSQPFLMDLEGK.Q_HexNAc(2)Hex(6)_4
02418:4	1	R.VYSSANN[+1298.476]C[+71.037]TFEYVSQPFLMDLEGK.Q	HexNAc(4)Hex(3)	C[+71], N[+1298]	1028.7	4	4111.79	4111.76	0	7.2	146	Specific	739.61	587.59	587.59	12.51	176	>>ClampSARS_CoV_WT	1	sample=1 period=1 cycle=1535 experiment=5	sample=1 period=1 cycle=1535 experiment=5	26.4961	R.VYSSANNCTFEYVSQPFLMDLEGK.Q	R.VYSSANN[+1298.476]C[+71.037]TFEYVSQPFLMDLEGK.Q_HexNAc(4)Hex(3)_4
02173:4	1	R.VYSSANN[+1216.423]C[+71.037]TFEYVSQPFLMDLEGK.Q	HexNAc(2)Hex(5)	C[+71], N[+1216]	1008.19	4	4029.72	4029.7	0	4.9	146	Specific	1083.74	822.14	695.62	19.33	163	>>ClampSARS_CoV_WT	1	sample=1 period=1 cycle=1542 experiment=3	sample=1 period=1 cycle=1542 experiment=3	26.5253	R.VYSSANNCTFEYVSQPFLMDLEGK.Q	R.VYSSANN[+1216.423]C[+71.037]TFEYVSQPFLMDLEGK.Q_HexNAc(2)Hex(5)_4
03868:4	1	R.VYSSANN[+1241.454]C[+71.037]TFEYVSQPFLMDLEGK.Q	HexNAc(3)Hex(3)Fuc(1)	C[+71], N[+1241]	1014.45	4	4054.77	4054.73	0	8.8	146	Specific	742.91	624	624	13.08	277	>>ClampSARS_CoV_WT	1	sample=1 period=1 cycle=1501 experiment=6	sample=1 period=1 cycle=1501 experiment=6	26.5347	R.VYSSANNCTFEYVSQPFLMDLEGK.Q	R.VYSSANN[+1241.454]C[+71.037]TFEYVSQPFLMDLEGK.Q_HexNAc(3)Hex(3)Fuc(1)_4
01542:4	1	K.YNEN[+2350.830]GTITDAVDC[+71.037]ALDPLSETK.C	HexNAc(4)Hex(5)Fuc(1)NeuAc(2)	C[+71], N[+2351]	1198.51	4	4791.03	4790.95	0	16.3	266	Specific	758.17	577.57	146.7	13.56	148	>>ClampSARS_CoV_WT	1	sample=1 period=1 cycle=1612 experiment=4	sample=1 period=1 cycle=1612 experiment=4	26.5366	K.YNENGTITDAVDCALDPLSETK.C	K.YNEN[+2350.830]GTITDAVDC[+71.037]ALDPLSETK.C_HexNAc(4)Hex(5)Fuc(1)NeuAc(2)_4
03897:4	1	R.VYSSANN[+1095.397]C[+71.037]TFEYVSQPFLMDLEGK.Q	HexNAc(3)Hex(3)	C[+71], N[+1095]	977.932	4	3908.71	3908.68	0	8	146	Specific	901.36	658.88	658.88	17.08	277	>>ClampSARS_CoV_WT	1	sample=1 period=1 cycle=1505 experiment=3	sample=1 period=1 cycle=1505 experiment=3	26.6509	R.VYSSANNCTFEYVSQPFLMDLEGK.Q	R.VYSSANN[+1095.397]C[+71.037]TFEYVSQPFLMDLEGK.Q_HexNAc(3)Hex(3)_4
04615:4	1	K.DFGGFN[+2059.735]FSQILPDPSKPSK.R	HexNAc(4)Hex(5)Fuc(1)NeuAc(1)	N[+2060]	1035.96	4	4140.8	4140.77	0	7.6	775	Specific	416.38	256.57	256.57	6.62	332	>>ClampSARS_CoV_WT	1	sample=1 period=1 cycle=1503 experiment=5	sample=1 period=1 cycle=1503 experiment=5	26.7338	K.DFGGFNFSQILPDPSKPSK.R	K.DFGGFN[+2059.735]FSQILPDPSKPSK.R_HexNAc(4)Hex(5)Fuc(1)NeuAc(1)_4
04649:4	1	R.GWIFGTTLDSKTQSLLIVNN[+1216.423]ATNVVIK.V	HexNAc(2)Hex(5)	N[+1216]	1038.05	4	4149.18	4149.04	0	34.6	90	Specific	738.49	651.15	651.15	12.91	285	>>ClampSARS_CoV_WT	1	sample=1 period=1 cycle=1519 experiment=5	sample=1 period=1 cycle=1519 experiment=5	27.15	R.GWIFGTTLDSKTQSLLIVNNATNVVIK.V	R.GWIFGTTLDSKTQSLLIVNN[+1216.423]ATNVVIK.V_HexNAc(2)Hex(5)_4
04665:4	1	R.GWIFGTTLDSKTQSLLIVNN[+1444.534]ATNVVIK.V	HexNAc(4)Hex(3)Fuc(1)	N[+1445]	1095.07	4	4377.26	4377.15	0	25.3	90	Specific	297	280.96	280.96	5.65	285	>>ClampSARS_CoV_WT	1	sample=1 period=1 cycle=1520 experiment=13	sample=1 period=1 cycle=1520 experiment=13	27.1838	R.GWIFGTTLDSKTQSLLIVNNATNVVIK.V	R.GWIFGTTLDSKTQSLLIVNN[+1444.534]ATNVVIK.V_HexNAc(4)Hex(3)Fuc(1)_4
04704:4	1	R.GWIFGTTLDSKTQSLLIVNN[+1298.476]ATNVVIK.V	HexNAc(4)Hex(3)	N[+1298]	1058.54	4	4231.13	4231.09	0	9.8	90	Specific	314.59	172.09	172.09	4.77	332	>>ClampSARS_CoV_WT	1	sample=1 period=1 cycle=1520 experiment=5	sample=1 period=1 cycle=1520 experiment=5	27.2166	R.GWIFGTTLDSKTQSLLIVNNATNVVIK.V	R.GWIFGTTLDSKTQSLLIVNN[+1298.476]ATNVVIK.V_HexNAc(4)Hex(3)_4
01590:4	1	K.DFGGFN[+1913.677]FSQILPDPSKPSK.R	HexNAc(4)Hex(5)NeuAc(1)	N[+1914]	999.461	4	3994.82	3994.71	0	28.3	775	Specific	247.38	197.41	197.41	3.31	148	>>ClampSARS_CoV_WT	1	sample=1 period=1 cycle=1637 experiment=2	sample=1 period=1 cycle=1637 experiment=2	27.2266	K.DFGGFNFSQILPDPSKPSK.R	K.DFGGFN[+1913.677]FSQILPDPSKPSK.R_HexNAc(4)Hex(5)NeuAc(1)_4
04719:4	1	K.DFGGFN[+1751.624]FSQILPDPSKPSK.R	HexNAc(4)Hex(4)NeuAc(1)	N[+1752]	958.941	4	3832.74	3832.66	0	22.2	775	Specific	232.41	219.74	219.74	4.46	332	>>ClampSARS_CoV_WT	1	sample=1 period=1 cycle=1522 experiment=7	sample=1 period=1 cycle=1522 experiment=7	27.2721	K.DFGGFNFSQILPDPSKPSK.R	K.DFGGFN[+1751.624]FSQILPDPSKPSK.R_HexNAc(4)Hex(4)NeuAc(1)_4
04705:4	1	R.GWIFGTTLDSKTQSLLIVNN[+1095.397]ATNVVIK.V	HexNAc(3)Hex(3)	N[+1095]	1007.78	4	4028.1	4028.01	0	22.8	90	Specific	252.48	236.95	236.95	5.01	285	>>ClampSARS_CoV_WT	1	sample=1 period=1 cycle=1524 experiment=9	sample=1 period=1 cycle=1524 experiment=9	27.2995	R.GWIFGTTLDSKTQSLLIVNNATNVVIK.V	R.GWIFGTTLDSKTQSLLIVNN[+1095.397]ATNVVIK.V_HexNAc(3)Hex(3)_4
04808:3	1	R.VYSSANN[+892.317]C[+71.037]TFEYVSQPFLMDLEGK.Q	HexNAc(2)Hex(3)	C[+71], N[+892]	1235.9	3	3705.68	3705.6	0	22.1	146	Specific	229.88	92.25	92.25	0.21	285	>>ClampSARS_CoV_WT	1	sample=1 period=1 cycle=1540 experiment=7	sample=1 period=1 cycle=1540 experiment=7	27.7799	R.VYSSANNCTFEYVSQPFLMDLEGK.Q	R.VYSSANN[+892.317]C[+71.037]TFEYVSQPFLMDLEGK.Q_HexNAc(2)Hex(3)_3
04876:4	1	R.VYSSANN[+2059.735]C[+71.037]TFEYVSQPFLMDLEGK.Q	HexNAc(4)Hex(5)Fuc(1)NeuAc(1)	C[+71], N[+2060]	1219.02	4	4873.08	4873.01	0	13	146	Specific	749.96	436.81	436.81	13.3	332	>>ClampSARS_CoV_WT	1	sample=1 period=1 cycle=1551 experiment=5	sample=1 period=1 cycle=1551 experiment=5	28.1471	R.VYSSANNCTFEYVSQPFLMDLEGK.Q	R.VYSSANN[+2059.735]C[+71.037]TFEYVSQPFLMDLEGK.Q_HexNAc(4)Hex(5)Fuc(1)NeuAc(1)_4
04877:4	1	R.VYSSANN[+2100.761]C[+71.037]TFEYVSQPFLMDLEGK.Q	HexNAc(5)Hex(4)Fuc(1)NeuAc(1)	C[+71], N[+2101]	1229.28	4	4914.09	4914.04	0	8.9	146	Specific	639.06	388.63	388.63	11.75	332	>>ClampSARS_CoV_WT	1	sample=1 period=1 cycle=1551 experiment=6	sample=1 period=1 cycle=1551 experiment=6	28.1504	R.VYSSANNCTFEYVSQPFLMDLEGK.Q	R.VYSSANN[+2100.761]C[+71.037]TFEYVSQPFLMDLEGK.Q_HexNAc(5)Hex(4)Fuc(1)NeuAc(1)_4
04881:4	1	R.VYSSANN[+1897.682]C[+71.037]TFEYVSQPFLMDLEGK.Q	HexNAc(4)Hex(4)Fuc(1)NeuAc(1)	C[+71], N[+1898]	1178.51	4	4711	4710.96	0	8.8	146	Specific	892.89	476.08	476.08	16.75	332	>>ClampSARS_CoV_WT	1	sample=1 period=1 cycle=1552 experiment=5	sample=1 period=1 cycle=1552 experiment=5	28.1809	R.VYSSANNCTFEYVSQPFLMDLEGK.Q	R.VYSSANN[+1897.682]C[+71.037]TFEYVSQPFLMDLEGK.Q_HexNAc(4)Hex(4)Fuc(1)NeuAc(1)_4
04885:4	1	R.VYSSANN[+1913.677]C[+71.037]TFEYVSQPFLMDLEGK.Q	HexNAc(4)Hex(5)NeuAc(1)	C[+71], N[+1914]	1182.5	4	4727	4726.96	0	8.7	146	Specific	776.1	442.88	442.88	14.75	332	>>ClampSARS_CoV_WT	1	sample=1 period=1 cycle=1553 experiment=5	sample=1 period=1 cycle=1553 experiment=5	28.2112	R.VYSSANNCTFEYVSQPFLMDLEGK.Q	R.VYSSANN[+1913.677]C[+71.037]TFEYVSQPFLMDLEGK.Q_HexNAc(4)Hex(5)NeuAc(1)_4
05440:5	1	R.VYSSANN[+3007.058]C[+71.037]TFEYVSQPFLMDLEGK.Q	HexNAc(5)Hex(6)Fuc(1)NeuAc(3)	C[+71], N[+3007]	1164.88	5	5820.38	5820.34	0	7.8	146	Specific	477.01	353.37	353.37	7.72	332	>>ClampSARS_CoV_WT	1	sample=1 period=1 cycle=1686 experiment=6	sample=1 period=1 cycle=1686 experiment=6	32.1871	R.VYSSANNCTFEYVSQPFLMDLEGK.Q	R.VYSSANN[+3007.058]C[+71.037]TFEYVSQPFLMDLEGK.Q_HexNAc(5)Hex(6)Fuc(1)NeuAc(3)_5
05580:4	1	R.DLPQGFSALEPLVDLPIGIN[+1540.529]ITR.F	HexNAc(2)Hex(7)	N[+1541]	1005.48	4	4018.92	4018.89	0	7	202	Specific	944.04	685.71	685.71	17.75	332	>>ClampSARS_CoV_WT	1	sample=1 period=1 cycle=1760 experiment=4	sample=1 period=1 cycle=1760 experiment=4	33.9186	R.DLPQGFSALEPLVDLPIGINITR.F	R.DLPQGFSALEPLVDLPIGIN[+1540.529]ITR.F_HexNAc(2)Hex(7)_4
03624:4	1	R.DLPQGFSALEPLVDLPIGIN[+1702.581]ITR.F	HexNAc(2)Hex(8)	N[+1703]	1046	4	4180.97	4180.94	0	6	202	Specific	823.96	654.2	654.2	15.77	227	>>ClampSARS_CoV_WT	1	sample=1 period=1 cycle=1825 experiment=6	sample=1 period=1 cycle=1825 experiment=6	33.9242	R.DLPQGFSALEPLVDLPIGINITR.F	R.DLPQGFSALEPLVDLPIGIN[+1702.581]ITR.F_HexNAc(2)Hex(8)_4
02738:4	1	R.DLPQGFSALEPLVDLPIGIN[+2026.687]ITR.F	HexNAc(2)Hex(10)	N[+2027]	1127.02	4	4505.06	4505.05	0	3.9	202	Specific	686.79	474.1	474.1	11.51	176	>>ClampSARS_CoV_WT	1	sample=1 period=1 cycle=1955 experiment=5	sample=1 period=1 cycle=1955 experiment=5	33.952	R.DLPQGFSALEPLVDLPIGINITR.F	R.DLPQGFSALEPLVDLPIGIN[+2026.687]ITR.F_HexNAc(2)Hex(10)_4
05622:5	1	R.DLPQGFSALEPLVDLPIGIN[+1702.581]ITR.F	HexNAc(2)Hex(8)	N[+1703]	837.003	5	4180.99	4180.94	0	10.9	202	Specific	748.07	615.8	615.8	12.6	332	>>ClampSARS_CoV_WT	1	sample=1 period=1 cycle=1763 experiment=2	sample=1 period=1 cycle=1763 experiment=2	34.0057	R.DLPQGFSALEPLVDLPIGINITR.F	R.DLPQGFSALEPLVDLPIGIN[+1702.581]ITR.F_HexNAc(2)Hex(8)_5
04457:5	1	R.DLPQGFSALEPLVDLPIGIN[+1864.634]ITR.F	HexNAc(2)Hex(9)	N[+1865]	869.418	5	4343.06	4342.99	0	15.6	202	Specific	1042.33	919.18	919.18	18.07	277	>>ClampSARS_CoV_WT	1	sample=1 period=1 cycle=1814 experiment=3	sample=1 period=1 cycle=1814 experiment=3	34.0218	R.DLPQGFSALEPLVDLPIGINITR.F	R.DLPQGFSALEPLVDLPIGIN[+1864.634]ITR.F_HexNAc(2)Hex(9)_5
02493:4	1	R.DLPQGFSALEPLVDLPIGIN[+1378.476]ITR.F	HexNAc(2)Hex(6)	N[+1378]	964.971	4	3856.86	3856.84	0	6.4	202	Specific	853.76	640.67	640.67	15.33	163	>>ClampSARS_CoV_WT	1	sample=1 period=1 cycle=1949 experiment=3	sample=1 period=1 cycle=1949 experiment=3	34.096	R.DLPQGFSALEPLVDLPIGINITR.F	R.DLPQGFSALEPLVDLPIGIN[+1378.476]ITR.F_HexNAc(2)Hex(6)_4
02773:4	1	R.DLPQGFSALEPLVDLPIGIN[+1216.423]ITR.F	HexNAc(2)Hex(5)	N[+1216]	924.463	4	3694.83	3694.78	0	13.1	202	Specific	880.61	755.04	755.04	15.25	176	>>ClampSARS_CoV_WT	1	sample=1 period=1 cycle=1964 experiment=2	sample=1 period=1 cycle=1964 experiment=2	34.2091	R.DLPQGFSALEPLVDLPIGINITR.F	R.DLPQGFSALEPLVDLPIGIN[+1216.423]ITR.F_HexNAc(2)Hex(5)_4
04526:3	1	R.DLPQGFSALEPLVDLPIGIN[+1216.423]ITR.F	HexNAc(2)Hex(5)	N[+1216]	1232.28	3	3694.83	3694.78	0	12	202	Specific	603.15	602.68	602.68	11.54	277	>>ClampSARS_CoV_WT	1	sample=1 period=1 cycle=1822 experiment=3	sample=1 period=1 cycle=1822 experiment=3	34.2677	R.DLPQGFSALEPLVDLPIGINITR.F	R.DLPQGFSALEPLVDLPIGIN[+1216.423]ITR.F_HexNAc(2)Hex(5)_3
05717:4	1	R.DLPQGFSALEPLVDLPIGIN[+1864.634]ITR.F	HexNAc(2)Hex(9)	N[+1865]	1086.51	4	4343.02	4342.99	0	5.8	202	Specific	871.96	757.31	757.31	16.75	332	>>ClampSARS_CoV_WT	1	sample=1 period=1 cycle=1775 experiment=10	sample=1 period=1 cycle=1775 experiment=10	34.3773	R.DLPQGFSALEPLVDLPIGINITR.F	R.DLPQGFSALEPLVDLPIGIN[+1864.634]ITR.F_HexNAc(2)Hex(9)_4
05790:5	1	R.DLPQGFSALEPLVDLPIGIN[+1702.581]ITRFQTLLALHR.S	HexNAc(2)Hex(8)	N[+1703]	1052.93	5	5260.62	5260.57	0	11.3	202	Specific	438.67	297.27	297.27	5.41	332	>>ClampSARS_CoV_WT	1	sample=1 period=1 cycle=1899 experiment=3	sample=1 period=1 cycle=1899 experiment=3	36.4811	R.DLPQGFSALEPLVDLPIGINITRFQTLLALHR.S	R.DLPQGFSALEPLVDLPIGIN[+1702.581]ITRFQTLLALHR.S_HexNAc(2)Hex(8)_5
03736:5	1	R.DLPQGFSALEPLVDLPIGIN[+1864.634]ITRFQTLLALHR.S	HexNAc(2)Hex(9)	N[+1865]	1085.34	5	5422.69	5422.62	0	12.6	202	Specific	384.4	326.06	326.06	5.69	227	>>ClampSARS_CoV_WT	1	sample=1 period=1 cycle=1984 experiment=5	sample=1 period=1 cycle=1984 experiment=5	36.5278	R.DLPQGFSALEPLVDLPIGINITRFQTLLALHR.S	R.DLPQGFSALEPLVDLPIGIN[+1864.634]ITRFQTLLALHR.S_HexNAc(2)Hex(9)_5
03738:6	1	R.DLPQGFSALEPLVDLPIGIN[+1864.634]ITRFQTLLALHR.S	HexNAc(2)Hex(9)	N[+1865]	904.62	6	5422.69	5422.62	0	12.5	202	Specific	455.94	310.01	310.01	5.32	227	>>ClampSARS_CoV_WT	1	sample=1 period=1 cycle=1985 experiment=2	sample=1 period=1 cycle=1985 experiment=2	36.5491	R.DLPQGFSALEPLVDLPIGINITRFQTLLALHR.S	R.DLPQGFSALEPLVDLPIGIN[+1864.634]ITRFQTLLALHR.S_HexNAc(2)Hex(9)_6
01803:2	1	K.N[0]LSEFVFK.N	HexNAc(0)		492.268	2	983.53	983.52	0	10.1	175	Specific	321.57	302.46	302.46	5.19	285	>>ClampSARS_CoV_Variant	1	sample=1 period=1 cycle=1201 experiment=2	sample=1 period=1 cycle=1201 experiment=2	17.8944	K.NLSEFVFK.N	K.N[0]LSEFVFK.N_HexNAc(0)_2
04133:3	1	K.YNEN[+0.984]GTITDAVDC[+71.037]ALDPLSETK.C	HexNAc(0)	C[+71], N[+1]	814.375	3	2441.11	2441.1	0	3.8	266	Specific	639.88	605.64	60.37	12.45	332	>>ClampSARS_CoV_WT	1	sample=1 period=1 cycle=1452 experiment=7	sample=1 period=1 cycle=1452 experiment=7	25.2402	K.YNENGTITDAVDCALDPLSETK.C	K.YNEN[+0.984]GTITDAVDC[+71.037]ALDPLSETK.C_HexNAc(0)_3
01501:3	1	R.EGVFVSN[+0.984]GTHWFVTQR.N	HexNAc(0)	N[+1]	622.312	3	1864.92	1864.9	0	12.5	1071	Specific	777.01	763.73	763.73	14.28	176	>>ClampSARS_CoV_WT	1	sample=1 period=1 cycle=1328 experiment=2	sample=1 period=1 cycle=1328 experiment=2	20.709	R.EGVFVSNGTHWFVTQR.N	R.EGVFVSN[+0.984]GTHWFVTQR.N_HexNAc(0)_3
